# Supplementary material for: Biological specificity of CDK4/6 inhibitors: dose response relationship, in vivo signaling, and composite response signature
Source: Oncotarget. 2017 Jun 10;8(27):43678–91. doi: 10.18632/oncotarget.18435 (PMC5546433; doi:10.18632/oncotarget.18435)
Supplement: Supplementary file 2 [file oncotarget-08-43678-s002.xlsx]

## Sheet: Sheet1
	mcf7_ly_p.value	mcf7_ly_logfc	t47d_ly_p.value	t47d_ly_logfc	mb468_ly250_p.value	mb468_ly250_logfc
A2LD1	0.021004	0.69736	0.00813334	0.501676	0.375341	-0.0668327
AACS	0.0159302	0.410977	0.00949674	0.351127	0.523201	0.054041
ABHD5	0.00326513	-0.618453	0.0330942	-0.351605	0.704718	-0.0551623
ABL1	0.032648	-0.388336	0.00667341	-0.443568	0.906013	0.0404132
ACAA1	0.000162155	0.395468	0.0278962	0.309719	0.105596	0.255515
ACACB	0.00113978	-3.03978	0.0089772	-1.62503	0.00799252	-0.685112
ACAD11	0.0406393	0.326135	0.00409046	0.633015	0.0466825	0.31149
ACAT1	0.0277771	0.284347	0.0133088	0.241534	0.256433	0.0997792
ACCS	0.0048362	0.77163	0.0282794	0.466922	0.667668	-0.0441863
ACD	0.00302196	-0.542476	0.0189931	-0.811623	0.991415	0.00227791
ACOT1	0.011885	0.382802	0.030371	0.433654	0.256556	0.331989
ACOX2	0.000341194	-1.76312	0.0371231	-0.839444	0.490949	0.0752354
ACTL6A	0.0204079	-0.464775	0.0076578	-0.555274	0.116011	-0.0786993
ACTR1B	0.00171456	0.448472	0.010407	0.452102	0.0629608	0.212123
ACYP1	0.0132308	-0.58794	0.0336639	-0.459211	0.00302016	0.534098
ADA	0.0359099	0.424361	0.00181666	0.425519	0.484212	0.0636325
ADAMTSL4	0.0162491	0.802905	0.0409106	0.732332	0.870616	-0.0436945
ADAP2	0.00392146	0.657213	0.0228775	0.518381	0.132421	-0.581396
ADAT3	0.0310291	0.356762	0.00344829	0.642035	0.928996	0.0160365
ADCK1	0.0164001	0.459856	0.00478442	0.624796	0.605778	0.0322197
ADCY3	0.00525817	-0.742496	0.00126867	-1.41372	0.0364827	-0.302731
AFF4	0.0376879	0.323558	0.0315314	0.416974	0.117651	-0.118107
AGPAT9	0.0249735	-0.510635	0.0271182	-0.28066	0.190931	0.671166
AGR2	0.0402936	0.145692	0.0364188	0.233325	0.354994	-0.188567
AGXT2L2	0.00798803	0.590403	0.0444742	0.672358	0.422849	0.264817
AK3	0.018828	0.379112	0.000506808	0.568889	0.00415079	0.363434
AKR1A1	0.00147305	0.427182	0.000331307	0.450277	0.0178617	0.250017
ALDH16A1	0.0326604	0.447195	0.022884	-0.373933	0.194358	0.200427
ALDH1A3	0.00690156	-0.78596	0.000787296	-1.52147	0.0018886	-0.673333
ALDH3B2	0.00493333	0.48841	0.0102531	0.616961	0.0227345	-0.193753
ALG10B	0.0421866	-0.484369	0.0175619	-0.351237	0.165931	-0.188943
ALKBH7	0.0279392	0.162853	0.0396164	0.146739	0.485302	-0.124489
ALS2	0.00116456	0.36264	0.00435401	0.182293	0.194259	-0.192045
ALS2CR4	0.00749286	-0.861126	0.00370874	-0.727256	0.413369	-0.0559707
ANKIB1	0.0474279	-0.154815	0.000530989	0.302844	0.055002	-0.297993
ANKLE2	0.00801643	-0.372197	0.0113027	-0.399993	0.603094	-0.091358
ANKRD32	0.00443345	-0.814506	0.0182212	-1.47982	0.501532	-0.111881
ANKRD33	0.0430047	0.424708	0.00775377	0.332691	0.886703	-0.0290415
ANLN	6.73e-05	-2.67433	3.45e-06	-2.27673	0.11231	-0.151411
ANP32B	0.00374919	-0.495865	0.0291505	-0.333779	0.365139	-0.111826
ANXA5	0.00244637	-0.481865	0.0153552	-0.442991	0.301264	0.148021
ANXA6	1.39e-05	1.05549	0.00233678	0.615355	0.162886	-0.606974
ANXA9	0.0093384	0.335563	0.00877964	0.478206	0.181827	-0.385451
AP1G1	0.0419085	0.341445	0.0157759	0.301085	0.560497	-0.0807676
APBB3	0.00122931	0.211883	0.0263889	0.292898	0.320885	-0.0995954
APEH	0.00243948	0.416225	0.00258653	0.382699	0.179619	0.108494
APEX2	0.00475274	-0.345346	0.00431916	-0.337664	0.880292	0.0111329
APH1B	0.00483407	0.420128	0.0271811	0.363358	0.239255	-0.185561
APITD1	0.000410015	-0.730908	0.000339888	-0.871634	0.993667	0.000642617
APOBEC3B	2.82e-05	-3.26635	0.000213583	-2.21757	0.243889	-0.167034
ARF1	0.0425443	0.190838	0.0290015	-0.0599953	0.18607	0.137548
ARF3	0.00292158	0.707357	0.0252637	0.272873	0.535778	0.15481
ARHGAP19	0.00116096	-0.857239	0.00460628	-0.621223	0.70553	-0.0671881
ARHGEF19	0.0493335	-0.331933	0.00759403	-0.570645	0.126768	-0.0587221
ARHGEF2	0.0381591	-0.183733	0.00197215	-0.349886	0.0858727	-0.121576
ARID5B	0.0359962	-0.166945	0.0349517	0.262197	0.00262469	-0.427157
ARL1	0.00442671	0.487205	0.00467817	0.482864	0.800444	0.0297829
ARL6IP1	0.0116625	-0.609771	0.043602	-0.851821	0.753025	0.0546226
ARNT	0.00943422	0.380209	0.0492222	0.317899	0.182832	-0.17708
ARSG	0.0142218	1.06505	0.0207426	0.377607	0.196662	0.778468
ASCL2	0.00834677	-0.365549	0.000764679	-0.763282	0.00562861	-0.702147
ASF1B	0.000172891	-2.43616	0.00152103	-3.41848	0.902501	-0.00805722
ASH2L	0.0186374	-0.333647	0.00243324	-0.456295	0.235002	-0.0832998
ASPM	0.00677541	-2.57043	0.000692201	-2.13668	0.0781	-0.430468
ASRGL1	0.0116982	-1.29958	0.00424868	-1.11188	0.27991	-0.157339
ATAD2	0.00110065	-1.98831	0.00241359	-2.0737	0.150638	-0.213909
ATF5	0.0447447	-0.373892	0.00498242	-0.629502	0.436809	0.113774
ATL3	0.0213549	-0.390557	0.0176986	-0.451787	0.030676	0.185206
ATOX1	0.0455563	0.399149	0.0464294	0.260358	0.0811314	0.155954
ATP5E	0.0355889	0.197725	0.0379744	0.212927	0.204615	0.146374
ATP6V0A1	0.00758382	0.433735	0.0338372	0.227523	0.798981	0.0155088
ATP6V1D	0.0138542	0.250716	0.0088897	0.383695	0.00372586	0.324425
ATP6V1E2	0.00239536	0.720145	0.000417655	1.10806	0.0921615	0.333765
ATPAF2	0.036037	0.296519	0.0169119	0.39913	0.287831	-0.217184
AURKA	0.00397801	-1.33946	5.16e-05	-1.40034	0.40549	-0.0835737
AURKB	0.000372225	-3.20113	4.56e-05	-3.92664	0.0310359	0.15593
AXIN1	0.0329666	-0.642926	0.0263855	-0.572345	0.839994	0.0431982
AXUD1	0.00354846	0.640195	0.0265049	0.231668	0.11469	-0.150352
B3GAT3	0.0108841	0.403759	0.0280438	0.225744	0.00627335	0.802228
B3GNT2	0.00895075	0.308722	0.0415368	0.607354	0.582267	0.0906268
B4GALNT1	0.0328141	-0.969794	0.000605558	-1.54908	0.930046	0.021263
BACE2	0.00296615	-0.607914	0.00148478	-0.297683	0.187342	-0.129414
BAIAP2L1	0.0117212	-0.278392	0.00984063	-0.138357	0.121614	-0.109657
BARD1	9.94e-05	-1.40735	8.98e-05	-1.30923	0.168724	-0.214964
BAT5	0.0440588	0.255535	0.00418768	0.266101	0.535546	0.0495064
BBS1	0.000121503	0.7945	0.000687689	0.737624	0.0207408	0.251379
BCKDHB	0.00337802	0.31967	0.0338527	0.50616	0.705918	-0.0441677
BCL2L1	0.00713061	0.215267	0.0142301	0.288695	0.532504	-0.085872
BCL2L12	0.00853992	-0.578807	0.00115824	-1.07594	0.82149	0.0192147
BCL2L13	0.0101426	0.275268	0.0261048	0.27209	0.286887	-0.0995986
BCL7B	0.0482953	-0.301123	0.00674402	-0.275299	0.0634551	0.168269
BEX4	0.0210155	0.364609	0.0164508	0.867741	0.0787218	0.31887
BID	0.00207336	0.394761	0.033186	0.32747	0.269278	-0.091689
BIRC5	0.0032175	-3.03533	5.62e-06	-3.43502	0.738266	0.0315548
BLCAP	0.00775507	0.225781	0.000276437	0.431302	0.368138	0.137796
BLM	5.21e-05	-3.42138	0.00265069	-3.8161	0.0459626	-0.202006
BNIPL	0.0170805	-0.536568	0.00340406	0.563037	0.560399	0.191878
BPHL	0.0388909	0.419984	0.0426226	0.316538	0.0202393	0.29815
BRCA1	0.0229187	-1.25704	0.00398061	-1.48336	0.106732	-0.3499
BRI3	0.0272697	0.413433	0.00650765	0.515451	0.0105059	0.757436
BRI3BP	0.000632321	-0.429897	0.000438022	-0.945638	0.552996	0.084149
BRI3P1	0.00382617	0.568065	0.036411	0.379276	0.079595	0.873334
BRPF1	0.0385337	-0.22172	0.0209465	-0.398558	0.0328068	-0.200932
BRSK1	0.0148045	0.296908	0.00749635	0.400442	0.0181381	-0.608127
BTBD6	0.00990419	-0.429467	0.00484218	-0.371475	0.582742	-0.0576596
BUB1	0.00288668	-2.34678	0.000270667	-3.01567	0.263118	-0.0898155
BUD13	0.0428676	-0.364558	0.00382299	-0.613766	0.30428	0.0982463
C10ORF119	0.0298256	-1.06916	0.0153724	-1.14036	0.245769	-0.129698
C10ORF32	0.0213487	0.377157	0.00045158	0.536142	0.713339	-0.018742
C10ORF47	0.0113012	0.355219	0.0269206	0.31032	0.247613	-0.183635
C10ORF6	0.0218347	-0.396316	0.00226553	-0.552519	0.0374239	0.208344
C10ORF78	2.85e-05	-0.890895	0.000277104	-1.67311	0.864491	0.0350913
C11ORF52	0.0452696	0.479984	0.00317545	0.428514	0.13085	0.215279
C11ORF54	0.0388932	0.25357	0.0203593	0.368074	0.621163	-0.0300183
C11ORF59	0.0447456	0.162707	0.00631861	0.283163	0.0443292	0.195341
C11ORF70	0.0442226	0.681115	0.0157865	0.480108	0.9164	0.040129
C11ORF75	0.00290624	-1.16156	0.000129882	-1.50282	0.359865	-0.106968
C11ORF82	0.00183271	-1.56881	3.25e-07	-2.02904	0.772593	-0.0348516
C12ORF32	0.00151692	-0.818229	0.000146507	-0.712361	0.777596	-0.0204216
C12ORF34	0.00525874	-0.947195	0.00575672	-1.26035	0.604047	-0.174521
C12ORF57	0.0305392	-0.19552	0.0299348	-0.232635	0.296785	-0.103743
C12ORF65	0.00557925	-0.544277	0.0117854	-0.553742	0.187256	0.192927
C12ORF76	0.0436357	0.415304	0.00404073	0.59852	0.0235997	0.236585
C13ORF15	0.00117548	-0.886415	0.000244233	-1.89936	0.000406566	-0.765874
C13ORF27	0.0104143	-1.50577	0.00182408	-0.931212	0.746247	0.0658584
C13ORF3	0.00564299	-2.49433	0.000274871	-2.50825	0.751489	0.0297568
C13ORF34	0.0343128	-0.959765	0.00286045	-1.60904	0.673563	0.0911372
C13ORF37	0.0209884	-0.779825	0.000795132	-0.820358	0.561774	0.0638186
C14ORF106	0.00352973	-0.914626	0.000457319	-1.43659	0.133864	-0.19668
C14ORF132	0.00434776	0.445892	0.00404342	0.700077	0.255977	0.162294
C14ORF179	0.00568316	0.65332	0.0492752	0.0972434	0.776972	0.0107146
C14ORF2	0.0105494	0.381234	0.0131278	0.263125	0.0119859	0.442573
C14ORF79	0.00076391	0.637729	0.0264335	0.267663	0.0503953	0.360637
C14ORF80	0.000135959	-0.993645	0.000191946	-1.28208	0.557999	-0.0739603
C14ORF93	0.0259687	0.384496	0.00575007	0.248774	0.11198	-0.105251
C15ORF17	0.0129393	0.605731	0.0176984	0.352545	0.0555153	0.200263
C15ORF23	0.000496262	-1.37605	2.91e-05	-1.86831	0.515436	0.0437895
C15ORF42	0.000329175	-3.02142	0.000341108	-3.70713	0.232633	-0.19581
C15ORF52	0.0193048	0.530004	5.59e-05	0.564456	0.550012	0.049567
C15ORF57	0.0123038	0.258243	0.0128954	0.367407	0.32835	0.125344
C16ORF33	0.00376503	-0.583761	0.00254474	-0.519548	0.157175	0.148986
C16ORF53	0.0232142	-0.430462	0.000255145	-0.404559	0.165959	-0.0975812
C16ORF58	0.00483899	0.207716	0.00945807	0.219783	0.393593	-0.0756931
C16ORF59	0.00222387	-1.24244	0.00189869	-2.53705	0.43286	-0.113915
C16ORF61	0.00580881	-0.415576	0.00700767	-0.43493	0.433837	0.0262837
C16ORF72	0.0363158	0.275323	0.000268812	0.672843	0.271835	0.20064
C16ORF75	0.000287068	-1.67744	0.00111235	-2.26559	0.329639	-0.119422
C16ORF80	0.0130971	-0.367684	0.00644368	-0.597844	0.00703459	0.159298
C17ORF53	2.56e-06	-1.71421	0.000525665	-2.2874	0.528735	-0.0624459
C17ORF63	0.000286996	0.262106	0.0103584	0.479394	0.619025	-0.0369557
C17ORF71	0.0265012	0.215607	0.036082	0.337243	0.428223	0.0880788
C17ORF91	0.0377132	0.460515	0.0131135	1.04367	0.332214	0.345076
C17ORF97	0.0442048	0.412335	0.000227073	0.74566	0.913562	0.0122671
C18ORF10	0.00259257	-0.398174	0.0477189	-0.162666	0.842509	-0.0219879
C18ORF54	0.00101488	-1.79961	0.00850972	-0.852495	0.103222	-0.41353
C18ORF56	0.00097758	-1.32118	0.000596618	-2.67814	0.445462	-0.078012
C19ORF39	0.02197	0.317642	0.0160462	0.922208	0.157325	0.396511
C19ORF43	0.0298292	-0.143797	0.00416848	-0.354852	0.154333	0.101847
C19ORF48	0.00320263	-0.459225	0.00171629	-1.30024	0.0940318	0.328821
C19ORF70	0.00493586	0.520037	0.0277149	0.22579	0.17032	0.0757021
C1ORF106	0.0172791	-0.443592	0.0459575	-0.195481	0.0365379	-0.274445
C1ORF112	0.00014185	-1.54403	1.84e-05	-1.89994	0.548495	0.0727694
C1ORF135	0.0027209	-1.01445	0.00602829	-1.12699	0.609144	-0.0724723
C1ORF174	0.0383423	-0.314283	0.0315462	-0.225667	0.215924	0.150962
C1ORF35	0.0478104	-0.438328	0.0135608	-0.613692	0.0105484	0.177967
C1ORF41	0.00757245	-0.537925	0.0333821	-0.397035	0.0377598	0.293398
C1ORF51	0.0388851	0.492979	0.0201242	0.438831	0.000327971	0.451204
C1ORF56	0.0079792	0.697155	0.00725091	0.463218	0.209429	0.343896
C1ORF85	0.0062824	0.743143	0.00355367	0.586444	0.0623633	0.195011
C20ORF160	0.0349808	-1.47721	0.0045962	-0.766165	0.555311	-0.101854
C20ORF201	0.000241813	-2.59275	0.00330113	-2.12104	0.0420217	0.363017
C20ORF54	0.0150066	0.507388	0.00296621	0.359928	0.0077132	-1.03789
C20ORF72	0.00898054	-0.435641	0.00675126	-0.218839	0.223431	-0.0454192
C21ORF2	0.00980957	0.464246	0.00620608	0.431206	0.576473	-0.0604567
C21ORF33	0.0408988	0.208957	0.00180254	0.472735	0.167255	0.197091
C21ORF45	0.000776508	-0.870859	0.014632	-1.1469	0.0869909	-0.259074
C21ORF57	0.00655271	0.896362	0.0468765	0.405545	0.00717248	0.517184
C21ORF63	0.0190629	-0.881098	0.0290529	-0.931014	0.788974	-0.0163902
C22ORF13	0.00167139	-0.22779	0.0240726	0.305121	0.0057964	-0.262694
C2ORF18	0.0229781	0.426851	0.00291438	0.52424	0.252355	0.142673
C2ORF34	0.0447643	0.268822	0.00248325	0.635049	0.842766	0.0222953
C2ORF55	0.035218	0.325082	0.00489899	0.434343	0.101274	-0.661951
C2ORF7	0.0281881	-0.246315	0.0248085	-0.394954	0.0230568	0.147494
C3ORF19	0.00221082	0.255094	0.0333508	0.280582	0.239941	0.104135
C3ORF33	0.0113546	0.741083	0.00257147	0.318434	0.968833	-0.00353201
C3ORF58	0.0238922	-0.307723	0.00246935	0.392809	0.0574421	-0.493535
C3ORF75	0.036605	-0.187366	0.00424553	-0.43023	0.878846	0.0144889
C4ORF14	0.00958853	0.37675	0.0236757	0.296548	0.419685	0.0397238
C4ORF46	0.0443307	-1.11641	0.0372313	-1.7604	0.000184012	0.369256
C5	0.014472	-1.74651	0.000294817	-1.67634	0.856527	0.0459381
C5ORF13	0.00241381	0.546889	0.0129583	0.714216	0.260844	0.173285
C6ORF173	0.000814284	-1.68528	0.000313881	-1.81024	0.028006	0.28577
C6ORF70	0.0216166	0.495279	0.0104219	0.41785	0.811366	-0.0208235
C7ORF44	0.0208331	-0.285604	0.00227077	-0.282064	0.0227914	0.184645
C7ORF49	0.017706	-0.356716	0.0104633	-0.658779	0.00138307	-0.412791
C8ORF46	0.047431	0.551358	0.0378386	0.692104	0.281835	-0.160429
C9ORF100	0.00635422	-1.81077	0.000562218	-2.38178	0.790501	-0.0236202
C9ORF103	0.00430692	0.66769	0.00738265	0.543578	0.0392871	0.681651
C9ORF116	0.0352799	0.228272	0.0416043	0.277122	0.0897855	-0.215602
C9ORF123	0.014131	0.595123	0.00463806	1.19397	0.737374	-0.0980182
C9ORF140	0.00609762	-0.499068	0.00315881	-0.490808	0.110657	-0.246893
C9ORF156	0.011247	0.191665	0.0380292	0.15387	0.0280903	0.166106
C9ORF16	0.0325128	0.496435	0.00440976	0.156272	0.114674	0.167565
C9ORF40	0.00259553	-0.892232	0.00593854	-0.763111	0.0904988	0.248405
C9ORF46	0.0050059	0.496799	0.0167437	0.482948	0.716176	0.0387997
C9ORF80	0.0346239	-0.230998	0.0293937	-0.209994	0.917602	0.0159562
C9ORF95	0.00597037	0.554315	0.0298298	0.589251	0.279998	-0.128779
CA2	0.0326246	-0.196441	0.0470826	-0.144833	0.588889	-0.245061
CABLES1	0.0015249	-0.524208	0.00207229	-0.386805	0.10078	-0.265251
CABLES2	0.0125835	-0.619029	0.00470574	-0.562427	0.0747536	-0.259403
CALM2	0.017965	-0.442113	0.024253	-0.423021	0.0285934	0.116658
CALM3	0.0100018	-0.336453	0.00357353	-0.399698	0.291783	-0.0755578
CALR	0.0102939	0.267585	0.0309797	0.148733	0.121119	0.156404
CAMK2N2	0.0165624	-2.18039	0.049834	-1.22084	0.526092	-0.149911
CANX	0.00536501	0.550369	0.00767572	0.342643	0.305024	0.0837034
CAPN1	0.00913052	0.522672	0.00560773	0.414231	0.668176	0.047628
CARD10	0.0238554	-0.562326	0.00148051	-0.911117	0.0905997	-0.130484
CARHSP1	0.00534511	-0.611078	0.000618731	-1.14437	0.627369	-0.0664507
CASC5	0.00357827	-1.5074	0.0147481	-1.0976	0.272264	-0.316555
CASP2	0.00449473	-0.684713	0.000956008	-0.940209	0.116051	-0.252066
CBLB	0.0100213	0.282043	0.012157	0.494749	0.00361782	-0.512145
CBR3	0.00302067	-1.03337	0.00033035	-1.92127	0.28733	0.0911493
CBX1	0.0109599	-0.91534	0.0167653	-0.733697	0.898882	-0.0318367
CBX3	0.0263642	-0.701826	0.0128718	-0.905271	0.628648	0.029567
CBX5	0.0020683	-0.833655	0.0417441	-0.393466	0.00346709	0.523719
CCDC101	0.0457233	-0.419116	0.0246333	-0.615203	0.546905	-0.0531314
CCDC109B	0.000541536	-1.12406	0.00094925	-0.778192	0.558523	0.0577724
CCDC120	0.00850605	0.340925	0.0111052	0.337901	0.00072409	-0.543231
CCDC14	0.00190851	-0.687364	0.00287348	-0.593506	0.239559	0.167075
CCDC15	0.0190225	-1.62044	0.000641423	-1.22206	0.0154148	-0.659716
CCDC21	0.0040025	-0.563096	0.00705365	-0.847788	0.239446	-0.125508
CCDC34	0.0125326	-0.872561	0.00150449	-0.764822	0.622112	-0.0785502
CCDC74A	0.0153499	-0.488405	0.0336831	-1.09727	0.940982	0.0114619
CCDC77	0.0161254	-0.740175	0.000183674	-1.02311	0.0165292	-0.331553
CCDC92	0.0153683	0.274041	0.00602777	0.260762	0.329834	0.157835
CCDC99	0.00105296	-1.40297	0.000402475	-1.53418	0.00254139	-0.201836
CCNA2	1.89e-05	-2.89104	1.12e-06	-3.40074	0.523959	-0.0401452
CCNB1	0.00494409	-1.19803	0.00240253	-1.70572	0.727038	-0.0493289
CCNB2	0.000335118	-1.76128	3.19e-05	-1.91415	0.0168575	-0.291867
CCND1	0.031364	0.252474	0.000387763	0.608526	0.0405915	-0.281437
CCND3	0.0383868	-0.327736	0.00239254	-0.845653	0.877686	0.0177223
CCNE1	0.00431837	-0.593314	0.000912195	-1.56039	0.0550593	0.148108
CCNE2	0.00132771	-1.86977	0.00523108	-2.42698	0.930571	-0.0104579
CCNF	0.000295514	-1.47816	0.000539993	-1.57541	0.00183473	-0.288366
CCRK	0.0116527	0.604083	0.00838658	0.506314	0.262281	0.16377
CD55	0.03303	-1.02684	0.0132385	1.02839	0.456731	-0.681598
CDC16	0.026886	0.286108	0.0093437	0.187238	0.131185	-0.0851982
CDC2	0.000805332	-2.90804	0.000599412	-3.21824	0.314461	0.0964895
CDC20	0.000446006	-1.43687	5.02e-06	-2.19847	0.155454	-0.129586
CDC25A	1.25e-05	-2.17599	0.00026177	-2.32217	0.10619	0.392149
CDC25C	0.030344	-2.31679	0.00142679	-3.22446	0.00761172	-0.32941
CDC42EP5	0.00650452	0.406723	0.00972957	0.469842	0.585954	0.280439
CDC45L	0.00032747	-3.60262	5.06e-05	-4.1237	0.105921	-0.226792
CDC6	0.000415918	-2.19548	0.0226243	-3.15913	0.438248	-0.163868
CDC7	0.000310262	-1.76821	0.00291508	-1.21181	0.672249	0.0927405
CDCA2	0.000365602	-1.74972	0.0068625	-1.99849	0.847055	0.0261994
CDCA3	0.00311362	-3.36711	0.000179161	-4.43807	0.432663	0.072114
CDCA4	1.9e-05	-1.56989	0.000745356	-1.58596	0.968397	-0.00134138
CDCA5	3e-05	-2.34582	2.2e-05	-3.00478	0.0485833	0.203614
CDCA7	0.0198562	-1.08307	0.00311905	-0.544441	0.98829	0.00276999
CDCA7L	0.0186921	-0.235643	0.00212849	-0.916941	0.495283	-0.0569288
CDCA8	7.07e-05	-1.91064	9.49e-05	-2.56086	0.704654	0.0664033
CDK2	0.00319969	-1.33314	0.00122772	-1.25877	0.217135	0.133212
CDK4	0.0181799	-0.313151	0.0443809	-0.198628	0.558849	0.059284
CDK6	0.00457496	0.669887	0.00989461	1.1502	0.538696	-0.0524626
CDKN2D	0.000349352	-0.518546	0.029179	-0.587975	0.384982	-0.222833
CDKN3	0.000605409	-2.05188	1.13e-05	-1.93979	0.211663	0.207911
CDT1	7.45e-05	-2.72063	6.31e-06	-3.56068	0.405379	0.0386947
CENPA	7.6e-06	-2.79502	0.0035867	-3.37648	0.339164	-0.0566366
CENPE	0.00225324	-2.66506	0.00421381	-2.76245	0.00534763	-0.332459
CENPF	4.52e-05	-2.02522	2.81e-05	-2.04481	0.043143	-0.470406
CENPH	0.0227321	-0.972774	0.0023937	-1.68277	0.374934	-0.204879
CENPI	0.00907735	-1.05303	0.00224577	-1.65356	0.645397	0.0599434
CENPJ	0.00332991	-1.48656	0.0315796	-1.2847	0.945547	0.0173453
CENPK	0.0119038	-2.5656	0.000915254	-2.52954	0.362917	-0.0866271
CENPL	9.6e-05	-1.51514	0.00121556	-1.85831	0.790612	-0.0184082
CENPM	0.000288392	-2.66117	0.00747492	-2.71708	0.305611	0.161573
CENPN	0.000725061	-1.88807	0.00139981	-1.77269	0.954484	0.00711295
CENPO	0.00297536	-2.16981	0.00534529	-1.55093	0.616425	0.0393826
CENPP	0.013059	-1.76045	0.0417422	-1.78943	0.0454904	0.357871
CENPQ	0.00292611	-2.45497	0.0180615	-1.33105	0.856779	-0.0624942
CEP110	0.0242467	-2.258	0.0149532	-1.19564	0.671238	-0.0914156
CEP135	0.00213682	-0.58235	0.0180585	-0.641954	0.0866709	-0.213323
CEP152	0.000515068	-1.99738	0.00138476	-1.46438	0.688272	0.0854166
CEP55	0.000397153	-2.4527	4.16e-06	-2.68887	0.611639	0.04232
CEP78	0.00232493	-1.12969	0.0016968	-1.47848	0.186554	-0.194165
CGREF1	0.0405236	0.836807	0.0128742	0.745096	0.321041	-0.277369
CHAF1A	0.00418954	-2.10645	0.000320423	-2.75455	0.0377684	-0.402517
CHAF1B	0.000706599	-1.54235	4.57e-05	-2.83745	0.871334	0.0124713
CHCHD9	0.0320715	-0.115723	0.000738614	-0.237706	0.660397	0.0259528
CHEK1	9.81e-06	-2.23448	0.000542613	-1.95097	0.0440265	-0.034895
CHEK2	0.0327266	-0.767951	0.0062421	-0.880867	0.789482	-0.0199394
CHPT1	0.0167908	-0.450808	0.0114409	-0.343588	0.578515	0.0784356
CHRNA5	0.00189633	-0.798172	0.0105845	-0.62953	0.7317	0.0271241
CHTF18	0.00266324	-1.08349	1.66e-05	-1.76148	0.20516	0.195828
CHURC1	0.0106639	0.36551	0.00627256	0.526864	0.0616445	0.225176
CIAO1	0.0262234	0.343876	0.00568728	0.250097	0.003741	0.300426
CKAP2	0.00661826	-0.825991	0.00714692	-1.17236	0.736949	0.0491028
CKAP2L	0.000111995	-2.48059	0.000166322	-3.87961	0.371104	-0.0632407
CKAP5	0.00702928	-0.585627	0.0178394	-0.474622	0.274708	-0.253437
CKLF	2.95e-05	-0.868554	0.00164591	-0.717127	0.110985	0.210317
CKS1B	1.32e-08	-1.15207	0.000143458	-1.15681	0.315199	0.0665264
CKS2	0.00143737	-0.727414	0.000349725	-0.913837	0.775318	0.0523005
CLIP3	0.00988732	0.686532	0.00260602	1.28419	0.630534	0.271964
CLN3	0.00835776	0.383809	0.00714883	0.363695	0.152014	0.0935076
CLN6	0.0495042	-0.4143	0.00804811	-0.908369	0.710837	0.0818489
CLYBL	0.010966	0.682413	0.0207914	0.783213	0.250185	0.210616
CNIH2	0.00179925	-1.3959	0.0113888	-1.41877	0.334015	0.2558
CNPY3	0.0176113	-0.230278	0.0466034	-0.270232	0.210249	-0.14712
COL9A2	0.045239	-0.380645	0.0257998	0.326988	0.221586	0.443362
COMMD3	0.0223835	0.194277	0.0184821	0.256221	0.310785	0.0586236
COPG	0.0229198	0.34929	0.0123226	0.329094	0.2717	0.0462601
COPS3	0.000607486	-0.54087	0.0142315	-0.410471	0.0896578	-0.102885
COPZ1	0.00237713	0.298302	0.0456246	0.164115	0.161108	0.274997
COQ10B	0.00197691	0.332516	0.0317454	0.2158	0.0878541	0.175406
COQ2	0.000622442	-0.702117	0.000436415	-0.865465	0.00622081	-0.245776
COQ5	0.0370405	-0.116623	0.01389	0.201766	0.0971282	-0.15004
COX7A2	0.028704	0.0983813	0.0220423	0.189675	0.844876	0.0198887
COX7B2	0.0244099	-0.457966	0.0234693	0.583204	0.284942	-0.324127
CP110	0.00421053	-1.05268	0.000882667	-1.10584	0.733674	-0.0677909
CPSF3	0.0477449	-0.343974	0.0219404	-0.271576	0.0677369	-0.103064
CPSF4	0.0156716	-0.519254	0.0435895	-0.337784	0.42008	0.094594
CSAD	0.0487885	-0.526533	0.00972242	0.379814	0.210966	-0.330639
CSE1L	0.00919411	-0.509506	0.00249294	-0.494209	0.91365	-0.0109021
CSF3R	0.0382594	-0.287949	0.0115828	-0.562414	0.060658	-0.451941
CSNK1A1	0.0147034	-0.309563	0.0213678	-0.249981	0.534808	-0.0550936
CSNK2A2	0.0368801	0.169645	0.0434963	0.229859	0.446591	-0.0593493
CSPG5	0.00433316	-2.20407	0.0280824	-1.38424	0.60387	0.101683
CSPP1	0.0351012	-0.834339	0.0113787	-0.345376	0.0318855	-0.541419
CST4	0.0405188	0.183308	0.0478423	-0.343203	0.383428	0.35762
CTDSPL2	0.0089467	-0.768579	0.0299844	-0.761955	0.389285	-0.198359
CTNNAL1	0.000339404	-1.66294	0.00599675	-1.09227	0.214223	-0.272286
CTPS	0.00987284	-0.602052	0.0118273	-0.47244	0.789331	0.0278503
CTSA	0.00547969	0.423891	0.000544207	0.344072	0.0572247	0.407625
CTSB	0.0141309	0.379068	0.00749825	0.282706	0.249051	-0.159429
CTSD	0.0302487	0.371127	0.000246635	0.477171	0.440391	-0.11365
CTSF	0.0142915	0.696895	0.00152361	0.305339	0.517459	-0.0634116
CTSL2	2.74e-05	-1.00797	6.95e-05	-1.18796	0.341506	-0.109579
CYB561D1	0.0428665	0.344059	0.00119754	0.475551	0.767698	0.0467738
CYB5D1	0.00408144	0.498001	0.000265361	0.600274	0.0981616	0.326147
CYB5D2	0.000523569	0.50171	0.0489551	0.311566	0.888766	0.0247945
CYB5R1	0.00640799	0.449796	0.00202655	0.49188	0.086843	0.246948
CYCS	0.0216015	0.739106	0.0353849	0.709959	0.0488374	0.481781
CYP2J2	0.0029481	0.501532	0.00311024	0.514344	0.182376	-0.0998789
CYP4V2	0.00489382	0.745182	0.000361244	0.763957	0.954114	0.00833323
DAD1	0.0288466	0.127211	0.00480188	0.346537	0.247738	0.13008
DARS2	0.00224785	-0.801084	0.0075779	-0.287595	0.116711	-0.189855
DBNDD1	0.00572163	0.404705	0.0145607	0.25237	0.0158893	0.260694
DCAF10	0.00447267	0.553219	0.034116	0.528671	0.691385	0.029806
DCLRE1B	0.00300712	-1.24142	0.0126957	-1.67331	0.865519	-0.0398323
DCPS	0.0442612	-0.425833	0.0332771	-0.635824	0.984082	0.00342074
DDB2	0.0086712	-1.05903	0.0131412	-0.815851	0.328776	0.15426
DDIT4	0.00836317	0.512525	0.00981668	0.773387	0.0686757	0.193673
DDX39	0.00378029	-0.506528	0.0113895	-0.865183	0.011306	0.577583
DDX46	0.0179985	-0.576894	0.00565113	-0.452388	0.267525	-0.252441
DECR1	0.0362721	0.242747	0.00251574	0.329771	0.324075	0.0929487
DEGS2	0.0105163	0.28139	0.00286654	0.45764	0.265296	0.19807
DEK	0.012304	-0.905846	0.000251146	-0.943548	0.207789	-0.113522
DENND2D	0.00385242	0.268437	0.0121478	0.533135	0.214796	0.140219
DENND5B	0.0373173	0.76352	0.018893	0.433432	0.309339	-0.407733
DEPDC1	0.00317356	-1.18187	0.00233259	-1.26449	0.37562	-0.151615
DEPDC1B	0.000899419	-1.64719	0.000360009	-2.77193	0.909904	-0.0176263
DEPDC6	0.00499842	-0.258615	0.000529511	0.902999	0.044563	-0.794743
DEPDC7	0.045068	0.367588	0.0388967	-0.491963	0.720229	-0.106701
DERA	0.000145893	-0.610572	0.0330995	-0.368641	0.348601	-0.110046
DEXI	0.00772947	0.543548	0.00735398	0.494904	0.650987	0.0564162
DGAT1	0.0110664	0.320185	0.0146686	0.397917	0.173257	0.269303
DGCR14	0.00564754	-0.89474	0.018	-0.337407	0.0763745	-0.314615
DGKQ	0.0175468	0.260197	0.0142953	0.402372	0.454071	-0.102265
DHRS1	0.000568986	0.804286	0.0156242	0.449586	0.0179205	0.264802
DHTKD1	0.00168971	-1.1682	0.000940086	-1.39553	0.208272	-0.149221
DIAPH1	0.0164936	-0.463601	0.017961	-0.526817	0.341577	0.0484883
DIAPH3	0.000860006	-1.15558	0.00370137	-2.19435	0.0544427	-0.397727
DLGAP5	0.000135017	-2.65835	2.19e-05	-2.9392	0.908916	-0.0104558
DNA2	0.0117025	-1.06418	0.00462142	-1.46453	0.67162	-0.0567773
DNAJB6	0.0277359	0.207978	0.00248019	0.149512	0.292928	0.0747232
DNAJC16	0.0442071	0.929109	0.00227036	0.691428	0.463317	-0.188578
DNAJC9	0.000231312	-1.27879	0.000363645	-1.31916	0.221825	-0.0531483
DNAL4	0.0202694	0.315757	0.00281473	0.102012	0.404448	-0.114593
DNASE2	0.00101297	0.32969	0.00620856	0.256944	0.599963	-0.0426012
DNMT1	0.00721563	-0.699468	2.31e-05	-1.22972	0.00524119	-0.272439
DONSON	7.66e-05	-2.23194	7.89e-05	-2.56856	0.607592	-0.048338
DPAGT1	0.0164328	0.341283	0.0410675	0.239441	0.104561	0.170849
DPH3	0.0261904	-0.210846	0.0279615	-0.0742933	0.163	0.109949
DPM2	0.0417869	-0.218818	0.0299784	-0.469927	0.866411	0.0311363
DPP7	0.00549339	0.574263	0.00512428	0.472505	0.114339	0.388821
DPYSL2	0.00283945	-0.68421	0.0024358	-0.781776	0.00145596	-0.392009
DSCC1	0.00536964	-2.34821	0.00765622	-2.26447	0.93972	0.0151332
DSCR6	0.000862022	-0.881978	5.34e-05	-1.434	0.0258489	-0.734369
DSN1	0.0156937	-1.65905	0.00315287	-1.34475	0.0319739	0.212984
DTL	0.00242257	-2.62555	7.57e-07	-3.68021	0.745228	0.0586393
DTNA	0.0407627	-0.183165	0.0149954	-0.298247	0.445611	0.128648
DTX3	0.00414637	0.481637	0.00810947	0.451775	0.0956204	0.692434
DUS2L	0.0266115	0.354173	0.0177636	0.337392	0.311784	0.131011
DUSP3	0.0028026	0.436056	0.00910209	0.439785	0.0874778	0.234259
DUT	0.00492557	-1.69598	0.000541174	-1.78556	0.0678935	0.243517
DYNC1I2	0.0410145	0.107438	0.00198709	0.260029	0.553509	0.0493925
E2F2	0.00076811	-3.02833	0.000186991	-2.95874	0.642631	-0.0479398
E2F5	0.000467736	0.672806	0.0226522	0.345931	0.591769	0.102708
E2F7	0.00342796	-2.86381	0.00738453	-4.49052	0.265928	-0.147326
E2F8	0.00116185	-2.70634	2.45e-05	-2.37314	0.78019	0.0617212
EARS2	0.00685577	0.242028	0.0158227	0.411229	0.478151	0.0987788
EBP	0.0257075	-0.463216	0.00804382	-0.636493	0.0476573	0.298259
ECHDC2	0.00489263	0.487704	0.00403288	0.385014	0.224456	0.183114
ECSIT	0.0120484	0.190991	0.0345888	-0.348072	0.063807	0.348465
ECT2	0.00645881	-1.06583	0.0107799	-1.01842	0.147182	-0.290591
EDG4	0.0240734	-0.227201	0.00939523	-0.296555	0.900499	0.0100804
EFNA1	0.0198883	0.0995757	0.00082945	0.263818	0.00231187	-0.1914
EHBP1L1	0.00357306	-0.474839	0.000428067	-0.592911	0.946219	0.00540577
EIF3F	0.00285756	0.302783	0.035401	0.118173	0.114447	-0.0786349
EIF4A3	0.0318217	-0.194907	0.00144991	-0.303179	0.290768	-0.104612
EIF4EBP2	0.0325218	-0.357718	0.00541137	-0.480497	0.0256228	0.329618
ELF1	0.0449956	0.254481	0.0143671	0.274853	0.0742093	-0.137648
ELF3	0.025786	-0.191303	0.00187126	0.287807	0.00137775	-0.364519
ELP3	0.00115847	0.388159	0.0184649	0.268631	0.916588	-0.0141492
EMD	0.0318582	-0.203519	0.0163593	-0.327243	0.776737	0.0303359
EME1	0.0136393	-2.07984	0.00161719	-2.20405	0.165922	0.301478
ENO2	0.0449098	-0.427003	0.0383771	-0.714934	0.0567375	0.778308
EPB42	0.0487793	0.32165	0.045213	-0.212741	0.146724	0.408877
EPHX2	0.00654951	0.91126	0.000284046	0.795214	0.331825	-0.239776
EPM2AIP1	0.0468464	0.276298	0.0257402	0.366759	0.509994	0.128363
EPR1	0.00233286	-1.90775	0.000947057	-2.51908	0.487742	0.0789715
ERCC6L	0.00218318	-2.69443	2.62e-05	-2.52123	0.825291	0.0467009
ERI1	0.00126538	-0.364527	0.000296597	-0.707606	0.215119	-0.0994756
ERV3	0.00136301	1.02735	0.027445	1.08584	0.0516972	0.422608
ESAM	0.00156072	-1.29571	0.00833824	-2.50601	0.630534	0.164968
ESCO1	0.0249841	-0.270058	0.0229127	0.607449	0.151525	-0.786831
ESPL1	0.0167083	-2.69516	7.21e-06	-3.49685	0.329975	-0.186838
EXO1	0.00440745	-3.72092	0.000283526	-4.67088	0.109308	0.22658
EXOSC5	0.00179084	-0.3736	0.0261848	-0.360909	0.770177	0.031034
EXOSC9	0.00426517	-0.698156	0.00765498	-0.641467	0.125923	0.089193
EZH2	0.00114234	-1.3371	3.51e-06	-1.84999	0.703344	-0.0746794
FAHD1	0.00463105	0.801838	0.00516818	0.728984	0.7588	-0.0345082
FAM100B	0.0168506	-1.35455	0.0108229	-2.28507	0.0131903	-0.495236
FAM102A	0.00758632	0.343178	0.010967	0.367513	0.151685	0.289086
FAM105B	0.00716551	-0.155175	0.0334763	-0.260017	0.218974	-0.0927536
FAM111A	0.00288696	-0.934715	0.00645222	-0.757293	0.43972	0.0658177
FAM113A	0.00211341	0.334213	0.00611423	0.357457	0.578144	0.163117
FAM127A	0.0341244	0.263948	0.0128654	0.47845	0.450326	-0.0892885
FAM190B	0.0186722	0.331302	0.000606268	0.486409	0.265453	0.10592
FAM54A	0.00740363	-1.02008	0.000662024	-1.20516	0.267912	0.425755
FAM63A	0.00984719	0.477293	0.00114711	0.556186	0.0140693	-0.319694
FAM64A	0.000519292	-2.48733	3.98e-06	-3.16471	0.0226936	0.19874
FAM72A	0.0210683	-1.1294	0.00573397	-1.72308	0.471903	0.136667
FAM72D	0.00548035	-1.91071	0.00651901	-1.82794	0.75857	-0.0884894
FAM83D	0.00253306	-2.41563	0.00064321	-2.22653	0.0193375	-0.301401
FANCB	0.0327359	-2.01786	0.00245875	-1.64147	0.732	-0.0865191
FANCD2	0.0059108	-2.7965	0.00120829	-1.67716	0.264012	0.361762
FANCE	0.0113416	-0.754287	7.94e-05	-1.37085	0.667406	-0.0200402
FANCG	0.000794657	-1.47263	0.00197126	-1.69458	0.182362	-0.146109
FANCI	0.00117853	-3.02826	0.00296493	-3.11606	0.147951	0.156645
FASTKD2	0.00640959	-0.194249	0.0139284	0.338182	0.987826	0.001302
FASTKD5	0.0414638	0.289985	0.00861785	0.299731	0.120826	0.109732
FBL	0.00631877	-0.263353	0.00441608	-0.350204	0.767132	0.0214453
FBXL2	0.0266735	0.722393	0.0056116	0.911605	0.978768	0.00799654
FBXO11	0.000170489	-0.61123	0.035924	-0.955059	0.0643893	-0.320756
FBXO21	0.01575	-0.159938	0.00179965	-0.276399	0.00696413	-0.281165
FBXO22	0.0440196	-0.25336	0.00893368	0.435608	0.133196	0.298727
FBXO5	0.00162365	-1.39826	0.000495933	-1.94326	0.0777132	-0.276764
FBXW9	0.0318233	0.411729	0.00489189	0.3676	0.189198	0.218927
FCRLB	0.00227326	0.572209	0.0413642	0.309977	0.473954	0.187907
FEN1	8.9e-05	-1.51065	8.06e-05	-1.80927	0.322728	0.11756
FIGNL1	0.0047673	-1.87031	0.00208395	-1.08875	0.176778	-0.106069
FKBPL	0.0190996	-0.442488	0.019581	-0.469069	0.379321	0.115262
FLJ10986	0.0368179	0.37894	0.00151618	0.806457	0.117228	0.198972
FLJ20021	0.0307153	0.286989	0.0105957	0.443342	0.897646	0.0209123
FLJ22795	0.0395438	0.178276	0.000115964	-0.419627	0.524549	0.201229
FLJ31568	0.00196614	0.871043	0.0145689	0.703228	0.254743	0.249243
FLJ35220	0.0295976	1.34175	0.0160156	0.766272	0.133028	0.119793
FN3KRP	0.00111243	-0.668659	0.00236665	-1.0371	0.445077	-0.0437842
FOXD2	0.00184613	-1.80192	0.00698086	-0.219965	0.00136984	-0.385848
FOXM1	0.000370626	-2.35237	0.00336965	-2.66505	0.123968	0.165437
FOXRED1	0.0381022	-0.258667	0.00262863	-0.335187	0.569941	0.0473058
FRMD4A	0.0495499	-0.979571	0.00659418	0.640725	0.0507108	-0.496473
FRMD8	0.0222479	0.312248	0.0138731	-0.136973	0.680017	-0.0186767
FUCA1	0.0475246	0.32697	0.00112531	0.646077	0.185086	0.0842334
FUK	0.00606736	0.51553	0.00312835	0.411374	0.470952	0.14937
FUT6	0.0320265	-0.701201	0.0174859	0.414895	0.0375815	-0.27791
FVT1	0.0075803	-0.276186	0.0124963	-0.404747	0.134007	0.159222
FYCO1	0.0229522	0.524485	0.0156455	0.454032	0.0498243	-0.520179
GAP43	0.0473285	0.474485	0.0489307	-0.669269	0.325733	-0.331494
GAS2L3	0.00938868	-1.69484	0.000540687	-1.62719	0.0304585	-0.3022
GATA3	0.00019465	0.501087	0.00149974	0.403453	0.449403	-0.108241
GCHFR	0.0302175	-0.617783	0.0445929	-0.41308	0.28787	-0.0820595
GEMIN4	0.0296421	-0.298884	0.0120541	-0.421674	0.803551	0.0268052
GEMIN8	0.00284178	0.800344	0.0242772	0.585893	0.041922	-0.359832
GGH	0.0215896	-1.70407	0.00521749	-0.566586	0.227183	0.29767
GHDC	0.00253407	0.733583	0.0349309	0.505556	0.87206	0.0242806
GINS2	4.67e-06	-3.58973	5.89e-06	-2.79898	0.15773	0.198029
GINS3	5.77e-05	-1.1705	2.61e-05	-1.57333	0.00508528	0.266059
GINS4	0.00148457	-1.29963	0.000581051	-1.93068	0.89676	-0.0183917
GJB2	0.0403762	-0.678314	0.000415082	-2.18333	0.00673731	0.506603
GK	0.00517296	-0.952555	0.0235967	-0.444525	0.75143	-0.0186519
GLA	0.0341695	-0.130738	2.39e-05	0.353896	0.00944873	0.276876
GLRX	0.0381431	0.366521	0.00146355	0.642473	0.0380974	-0.333365
GLS	0.00713252	0.804305	0.0151363	0.777317	0.0571914	-0.397388
GMDS	0.0498759	0.174734	0.000996858	0.458859	0.112343	-0.16629
GMIP	0.0404777	0.405001	0.0170499	0.290598	0.721442	-0.0535851
GMNN	0.000407438	-2.116	0.00341908	-1.67635	0.969565	0.00441859
GMPS	0.0164238	-0.520313	0.00443937	-0.677872	0.314741	0.116123
GNGT1	0.00193579	0.429103	0.0123504	0.575229	0.335434	-0.378965
GNPDA1	0.000296111	0.652432	0.0195517	0.515713	0.00322908	0.446425
GNS	0.0209434	0.264847	0.0427269	0.172747	0.235728	-0.106334
GOLGA3	0.0418404	0.202439	0.0206401	0.209422	0.137484	-0.227504
GOLT1A	0.0169476	0.759611	0.00257441	0.500739	0.0298958	0.516214
GPC6	0.0449318	0.359116	0.0160178	0.22737	0.133845	0.421611
GPNMB	0.0043807	0.595774	0.0225725	0.799071	0.0022917	2.7025
GPR137C	0.00213916	-1.34135	0.00949148	-1.95565	0.219407	-0.497995
GPR19	0.000833477	-2.03292	0.0132363	-1.25486	0.305931	0.23599
GPRIN1	0.0108208	-1.61449	0.00432279	-1.64734	0.16139	0.138994
GPSM2	0.000189003	-1.43649	0.000214224	-1.51345	0.368538	0.0269885
GRHL2	0.0154911	0.139214	0.0177286	0.211205	0.162191	-0.258844
GRINA	0.0324371	0.314038	0.0359625	0.200017	0.0194662	0.21188
GRK6	0.0423924	-0.678716	0.00823483	-0.834455	0.688842	-0.0551738
GRN	0.0387415	0.300826	0.00159383	0.350266	0.0214879	-0.215566
GSG2	8.35e-05	-2.8698	4.01e-05	-3.75495	0.0379747	-0.194016
GSTK1	0.0121607	0.405131	0.00279407	0.285928	0.154031	-0.098736
GTSE1	0.00340049	-1.96791	0.00153756	-2.83041	0.706065	-0.0327078
GUCA1B	0.0339133	0.566988	0.0163747	0.417092	0.382137	0.212778
GUSBL1	0.0058466	-0.351609	0.00088309	-1.10144	0.0232327	0.198603
GYS1	0.0483202	0.770066	0.0113034	0.604425	0.0914341	0.549523
H1FX	0.000269759	-1.46014	0.000648625	-0.888639	0.510334	-0.0994542
H2AFX	0.00496956	-1.36757	0.000204802	-1.96157	0.94197	0.00673934
H2AFY2	0.0348798	-0.414802	0.00817112	-0.427867	0.0167176	-0.202687
H2AFZ	0.00255853	-0.691547	0.00783679	-0.633484	0.275367	-0.124072
HADH	0.00629177	-0.459265	0.00944914	-0.435413	0.107457	-0.0887738
HADHA	0.0433966	0.308661	0.0227882	0.243301	0.411558	-0.0635996
HADHB	0.0318895	0.224755	0.00579989	0.44672	0.154476	0.063808
HAUS4	0.000318888	-0.923409	0.00666488	-0.777428	0.324516	0.0971112
HAUS8	0.00170051	-1.4096	0.00126931	-1.85145	0.54693	-0.0669605
HBP1	0.0404825	-0.204514	0.00371576	0.22117	0.0309623	-0.550565
HDGF	0.0015463	-0.421147	0.00891051	-0.193306	0.544403	0.0872985
HDHD1A	0.0262633	0.326228	0.0452455	0.242376	0.216129	0.04656
HECTD3	0.00536419	0.714259	0.0348388	0.248162	0.29752	0.101211
HELLS	8.36e-06	-2.04168	2.17e-05	-2.47579	0.569062	-0.0632167
HES6	0.0051226	-0.359608	0.00129111	-0.977383	0.24041	0.125465
HEY2	0.000386029	-0.215705	0.0307109	-0.346234	0.133246	-0.376214
HIATL1	0.0221661	-0.440984	0.0380584	-0.314749	0.104307	0.231593
HIRIP3	0.00838536	-0.984725	0.000826059	-1.165	0.0539794	-0.253847
HIST1H2BC	0.003161	0.939115	0.00535308	0.72452	0.578903	-0.400856
HIST1H2BD	0.00129158	0.461457	0.00158192	0.716213	0.648754	0.0468699
HIST1H2BE	0.0257177	0.719211	0.0399379	0.89371	0.385152	-0.18173
HIST1H2BF	0.0410464	-0.969472	0.0163651	-1.23182	0.0116682	-0.382211
HIST1H2BG	0.000181488	0.965354	0.00968547	0.82305	0.334114	-0.23201
HIST1H3D	0.00755868	1.12598	7.62e-05	1.07928	0.403534	-0.17161
HIST1H3E	0.0194259	0.352153	0.00122153	0.672873	0.529144	0.189202
HIST1H3H	0.0197528	0.434456	0.00611542	0.790846	0.937001	-0.0396979
HIST1H4C	5.1e-08	-1.77506	0.000579223	-2.49195	0.659262	-0.016932
HIST1H4E	0.0151202	0.891044	0.0154515	1.40714	0.41663	-0.162817
HIST1H4H	0.000820045	0.938669	0.00171999	1.27238	0.367252	0.183518
HIST2H2AA3	0.0162733	0.401761	0.00459754	0.394948	0.79332	-0.0664743
HIST2H2AA4	0.00180508	0.496648	0.0102588	0.428219	0.871589	-0.00543165
HIST2H2AB	0.049597	0.467708	0.00204199	0.943996	0.198786	0.520373
HIST2H2AC	0.0144727	0.45469	0.0115198	0.449766	0.576993	-0.0828061
HIST2H2BE	0.0273115	0.505478	0.000672084	0.657462	0.146341	-0.365871
HJURP	5.1e-06	-3.18005	5.15e-05	-4.05381	0.482575	0.0816082
HLA-DPA1	0.0276944	0.919751	0.0111999	0.488539	0.546905	-0.209624
HLTF	0.0102706	-0.587591	0.00943612	-0.367941	0.0293482	-0.259133
HMGB2	0.000134578	-2.57793	0.00150274	-2.69727	0.293561	-0.0852958
HMGB3	0.00724727	-0.508598	0.021469	-0.544161	0.836976	-0.0212241
HMGCL	0.00263922	0.590521	0.00639681	0.652024	0.771359	0.0436269
HMMR	7.94e-05	-2.47972	0.00299296	-2.79288	0.422765	-0.0889027
HNRNPAB	0.00159879	-0.604982	6.69e-05	-0.702685	0.669447	0.0386316
HNRNPD	0.00649648	-0.49214	0.00304405	-0.366897	0.040316	-0.220539
HNRNPH1	0.0135625	-0.616463	0.0457946	-0.357103	0.377551	-0.13918
HNRNPL	0.0105849	-0.43511	0.00724475	-0.397652	0.218582	0.108648
HNRNPM	0.0117771	-0.224388	0.00315393	-0.210359	0.108423	-0.11825
HNRPA1L-2	0.0191688	-0.479385	0.0448426	-0.299011	0.0132164	0.239549
HS.107801	0.0448044	-0.552267	0.00486445	-0.982997	0.130947	-0.251684
HS.10862	0.0174523	0.739059	0.0122027	0.298756	0.0832363	-0.176972
HS.154948	0.0471655	0.717977	0.0219079	0.963419	0.022506	0.595729
HS.190748	0.0395982	0.63496	0.0113725	0.789301	0.995333	0.00310746
HS.20255	0.00157829	0.983629	0.0274041	0.742158	0.0150441	0.20089
HS.213061	0.0130088	-0.380031	0.000811827	-0.213126	0.249019	-0.133935
HS.250648	0.0182368	-0.51055	0.0244553	-0.566336	0.13795	0.27398
HS.279842	0.0451708	-0.567677	0.00551569	-0.277041	0.65965	-0.0607734
HS.31532	0.0245631	0.264034	0.00533917	0.51911	0.0215048	0.315537
HS.334831	0.0394937	0.419036	0.0462937	0.513216	0.809857	-0.0310478
HS.385784	0.00342758	0.90597	0.0488543	-0.620176	0.916802	-0.048684
HS.388347	0.0479069	0.427405	0.0312636	0.490672	0.881271	0.0437625
HS.505676	0.0295332	0.4166	0.00142237	0.493196	0.194755	-0.262656
HS.515159	0.00335209	-1.61248	0.0080376	-2.92671	0.719074	0.186385
HS.532698	0.0433016	0.944889	0.0245802	0.43358	0.949933	-0.0166024
HS.536125	0.0287443	-0.789902	0.033443	-0.675973	0.938503	0.0129642
HS.538933	0.00874639	-1.70966	0.00364984	-2.26754	0.522488	0.0698742
HS.554452	0.0419927	-1.38278	0.0386263	1.14887	0.665079	-0.256814
HS.559234	0.0159498	1.05392	0.0193758	0.540714	0.0720525	0.370638
HS.571151	0.0252648	0.680167	0.00132391	1.39209	0.934048	-0.0443761
HS.572030	0.0122138	0.781681	0.000204923	0.944577	0.110409	-0.0700549
HS.572538	0.0242122	0.487265	0.0321821	0.763103	0.691679	0.0900943
HS.575583	0.00654072	-1.74	0.00271957	-2.1688	0.255239	-0.126773
HS1BP3	0.0172499	0.643064	0.00460238	0.495366	0.0330942	0.724474
HSP90AA1	0.0438064	-0.250466	0.0402007	-0.242576	0.906975	0.0144028
HSPA14	0.0304386	-0.438028	0.00117167	-0.513716	0.703841	0.0472256
HSPA1B	0.00827139	-0.186056	0.0258144	-0.278914	0.229431	-0.221419
HSPA2	0.000598558	-0.96924	0.00182298	-1.81781	0.0465743	-0.526923
HSPA4L	0.042935	-0.632166	0.0214647	-0.316817	0.187173	0.336984
HSPA5	0.0104549	0.504425	0.000442801	0.565568	0.0313665	-0.327413
HSPB3	0.0112705	0.668642	0.0267783	0.937826	0.504801	-0.14184
HSPC157	0.0399581	-0.526968	0.00140823	-0.263093	0.396815	-0.0971211
HYLS1	0.000278744	-0.973381	0.000437253	-0.932628	0.524168	0.0659547
IDH2	0.0196526	-0.352235	0.00385753	-0.421131	0.144113	0.146048
IDH3B	0.029615	0.316002	0.00283649	0.278604	0.0914311	0.189609
IDUA	0.0190763	0.790247	0.00116308	0.726911	0.745689	0.089897
IER5L	0.0412325	0.2824	0.0198905	-0.423356	0.438599	0.0824978
IFFO2	0.0140186	0.316463	0.0303825	-0.539046	0.714372	0.0741545
IFITM1	0.027686	0.390105	0.0229204	-0.403284	0.010753	-0.939671
IFITM3	0.00369123	0.208875	0.0187256	-0.320777	0.151784	-0.120012
IFNGR2	0.00895188	0.61448	0.0205566	0.0571252	0.0261516	-0.248088
IGF2R	0.0129349	0.411296	0.0176607	0.313384	0.0913904	-0.180877
IGSF3	0.0033376	0.422669	0.0029381	0.212831	0.275505	-0.19511
IGSF5	0.018279	0.524783	0.00235645	0.606566	0.744182	0.0561853
ILDR1	0.00323583	0.476182	0.00442037	0.360878	0.0911201	-0.110719
ILF2	0.0338312	-0.349836	0.00995877	-0.270637	0.527511	0.0637289
IMPA2	0.00300277	-0.871856	5.26e-05	-0.853038	0.164014	-0.145606
ING2	0.027734	-0.366719	0.00173875	-0.584795	0.501726	-0.0554005
INO80E	0.0204735	-0.153315	0.0250483	-0.32683	0.167751	0.151933
IPO11	0.00817718	-0.410495	0.0288306	-0.200735	0.164455	-0.0839109
IPO9	0.0202629	-0.419563	0.0163299	-0.497351	0.812286	0.036316
IQCC	0.0112448	-0.840464	0.00342372	-0.997893	0.403187	0.106211
ITGA5	0.0270689	0.920625	0.0313678	0.253356	0.646229	-0.243399
ITPA	0.0120056	0.325669	0.0204168	0.174973	0.0706175	0.266057
ITPKA	0.0357835	-0.942069	0.000282414	-2.12778	0.417969	0.288066
ITPKB	0.0124766	0.549225	0.000710915	0.558352	0.701983	-0.115672
ITPR3	0.00732569	-0.632053	0.00366141	-1.05933	0.667418	-0.0498544
ITPRIP	0.0424211	-0.392047	0.00876525	-0.88214	0.0260144	-0.213522
ITPRIPL2	0.0498467	-0.883053	0.00220314	-0.679546	0.0287247	-0.851991
JMY	0.00156041	-0.389876	0.0423349	0.642604	0.00214204	-0.647345
JPH1	0.0306536	-0.476565	0.00391995	-0.500327	0.858243	-0.0353427
JUNB	0.0371007	0.28575	0.0356881	0.394627	0.324397	0.24259
JUND	0.044189	-0.136986	0.0102423	0.125608	0.000323462	-0.197146
KATNA1	0.00984793	-0.427394	0.035088	-0.299079	0.235703	-0.0795519
KBTBD2	0.028096	-0.251956	0.00107054	-0.500755	0.163465	0.0780326
KBTBD3	0.0153332	0.590607	0.0297118	0.826636	0.330349	-0.220668
KCNF1	0.0420683	0.345014	0.0156514	0.551423	0.542513	0.603731
KCTD13	0.029446	0.384034	0.0239471	0.174516	0.16496	0.179062
KCTD21	0.0125136	0.428385	0.0399909	0.650186	0.890354	-0.0212922
KCTD6	0.0205084	-0.500967	0.0387941	0.224402	0.405123	0.0652506
KDM5B	0.0117451	0.589076	0.0064193	0.414565	0.0252307	-0.28877
KHK	0.0372835	-1.04961	0.0129164	-1.33291	0.295566	0.322817
KIAA0101	1.18e-06	-3.13002	4.38e-06	-3.03971	0.148098	0.14791
KIAA0391	0.0135313	-0.207094	0.0133401	0.291229	0.191891	-0.114799
KIAA0427	0.0187421	1.09752	0.0158467	0.517979	0.0947052	0.224981
KIAA0494	0.000306063	0.352989	0.00147139	0.295366	0.679471	0.0433614
KIAA0556	0.0427694	0.529887	0.0339132	0.255514	0.0579538	-0.372573
KIAA1324L	0.0169925	-0.317762	0.00388718	0.760319	0.800687	0.0575414
KIAA1524	0.00567982	-1.23948	0.0323451	-1.30988	0.270201	-0.212296
KIAA1539	0.0345683	0.502663	0.00143805	0.877996	0.117107	-0.238993
KIAA1598	0.0376452	0.378747	0.0177835	0.500681	0.0726114	0.14332
KIAA1602	0.00622386	0.847514	0.0315383	0.523283	0.317012	-0.179871
KIAA1683	0.00921877	1.22252	0.00736682	1.46595	0.294746	0.45045
KIAA1737	0.0405018	0.288581	0.00039172	0.308843	0.31486	0.139735
KIAA1908	0.00159375	0.753873	0.00935621	0.5244	0.080121	0.680894
KIF11	0.00254267	-2.48076	3.68e-05	-2.65427	0.00692832	-0.295995
KIF14	5.81e-06	-2.39181	0.00360934	-2.94196	0.00286683	-0.506018
KIF15	0.000457222	-3.3218	0.000117627	-3.0155	0.05772	-0.292285
KIF18A	0.0210814	-1.06477	0.0022352	-1.29145	0.985075	-0.00221236
KIF20A	0.00329704	-2.46321	1.51e-05	-3.39942	0.0435419	-0.272415
KIF20B	0.0021238	-1.50662	8.34e-05	-1.77458	0.0966225	-0.195612
KIF22	0.00786013	-0.949059	0.0014339	-1.37514	0.0541875	-0.270071
KIF23	0.00678564	-1.70658	5.86e-05	-2.29658	0.659786	0.0572184
KIF24	0.0248756	-1.21186	0.0265665	-1.11087	0.950443	0.0203242
KIF2A	0.000240418	-0.463838	0.0196919	-0.529499	0.0542987	-0.251489
KIF2C	0.000420478	-2.4761	0.00119231	-3.28914	0.083929	-0.152026
KIF4A	0.00176677	-2.77553	0.000144743	-3.09734	0.951353	0.00905185
KIF5B	0.0222557	-0.479029	0.0257344	-0.205842	0.0611777	-0.325558
KIFC1	1.7e-06	-2.78896	1.55e-06	-3.26616	0.157979	-0.233387
KLC1	0.0351799	-0.227644	0.0152698	-0.357804	0.338379	0.10135
KLF11	0.0184833	-0.681301	0.0269345	-1.19254	0.905449	0.0219265
KLF9	0.0457634	0.338538	0.000409306	0.799293	0.0123886	-1.15185
KLHDC3	0.0439151	-0.245238	0.003463	-0.348709	0.0619478	-0.257469
KNTC1	0.00244205	-1.65494	0.0015497	-1.9887	0.691863	-0.0615159
KPNA2	0.00995831	-1.13482	0.0138859	-1.06068	0.937529	0.0113557
KPNB1	0.0107222	-0.563178	0.0176073	-0.395283	0.239835	-0.196084
KRT13	0.00267581	0.554559	0.0302778	1.1455	0.267237	-0.160267
KRT80	0.000624804	0.358543	0.0064828	0.336291	0.463575	-0.0382686
KRT8P9	0.0069043	0.503222	0.0288006	0.397207	0.499192	-0.268465
LARP6	0.0245486	0.216115	0.0295828	0.409943	0.121024	-0.337791
LBX2	0.0058143	0.208457	0.0310177	-0.530586	0.479652	-0.102004
LETMD1	0.00104318	0.309131	0.0291782	0.289281	0.057814	0.444069
LHPP	0.00280958	0.668534	0.0117683	0.4185	0.252304	0.0782085
LHX2	8.7e-06	-2.60392	0.00330003	-2.67535	0.0284668	-0.467961
LHX4	0.0297473	-0.244232	0.000354928	-1.5413	0.262542	0.15016
LIG1	0.0011156	-2.05043	0.00959623	-2.29113	0.259213	-0.176506
LIN54	0.0153776	-0.633348	0.00464099	-0.677162	0.637593	0.0365013
LIN9	0.00773391	-1.86233	0.0315233	-1.19384	0.0871369	-0.318202
LMF2	0.0286542	-0.617427	0.000248949	-0.892072	0.11305	0.331362
LMNB1	0.000627069	-1.8996	7.83e-06	-2.45081	0.235077	-0.323945
LMNB2	0.0210469	-0.516255	9.43e-05	-1.05141	0.0241709	-0.320771
LMTK3	0.0101833	0.535703	0.00167598	0.426779	0.0809445	-0.250477
LOC100128007	0.00905006	-1.10604	0.00561239	-1.17629	0.49691	-0.222639
LOC100128191	0.00751783	-3.53986	2.63e-05	-3.83792	0.854179	0.0370893
LOC100128266	0.0099137	-0.352856	0.00113053	-0.206199	0.00482113	0.183216
LOC100128510	0.0133384	-0.396242	0.0492447	-0.401205	0.348648	0.336417
LOC100128765	0.0162361	-1.09042	0.00281469	-0.854117	0.235376	0.202589
LOC100129206	0.00673401	1.06813	0.0189554	0.696293	0.930571	0.0567794
LOC100129267	0.012608	-0.721633	0.00911738	-0.784783	0.436034	-0.125857
LOC100129585	0.00328139	-0.309323	0.0289622	-0.256104	0.531559	-0.0449145
LOC100129781	0.00101307	0.81432	0.00219342	0.629196	0.583809	0.0700406
LOC100130003	0.00647676	-0.416475	0.0270307	-0.30058	0.902421	0.014162
LOC100130506	0.013546	0.65243	0.00252959	0.437146	0.476635	-0.0848785
LOC100130550	0.0472971	-0.64733	0.0129916	-0.312162	0.35392	-0.0797555
LOC100130707	0.00896261	0.389656	0.0111151	0.411097	0.679152	0.101354
LOC100130856	0.0301337	0.552385	0.0394293	0.309838	0.212787	0.582391
LOC100130886	0.0050526	0.431446	0.0178416	0.345891	0.0250705	-0.321376
LOC100130919	0.0124179	-0.307159	0.043888	-0.335985	0.263691	-0.1821
LOC100131578	0.0383092	1.45316	0.0393278	0.791912	0.0589975	0.560226
LOC100131871	0.00896962	0.648895	0.0175509	-0.550466	0.0286455	0.471388
LOC100132564	0.0426509	0.450768	0.00438478	-0.364602	0.00573773	-0.815658
LOC100132717	0.0179665	0.28502	0.0138307	0.467573	0.497952	0.212765
LOC100132795	0.0484638	0.292548	0.00318535	0.314314	0.00334525	0.383739
LOC100132887	0.0349526	-0.758004	0.0431255	-0.517714	0.332033	-0.190213
LOC100133489	0.0197926	-0.536968	0.00248858	-1.00563	0.222536	-0.162831
LOC100133609	0.0343752	-0.525812	0.00263763	-0.658401	0.200631	-0.275837
LOC100133991	0.00329853	0.702826	0.00829127	1.78125	0.0461958	-0.722673
LOC100134304	0.0168799	-0.380321	0.0052803	-0.880785	0.471368	-0.0524749
LOC143543	0.00494847	-0.33781	0.0482228	-0.411278	0.665656	0.0663131
LOC148709	0.0284287	-0.929518	0.0108856	-0.604637	0.966986	-0.0189279
LOC148915	0.00285466	-0.703488	0.000683794	-0.870758	0.169724	-0.0888717
LOC201175	0.0166807	-0.667085	0.0483942	-0.764144	0.0304019	-0.704885
LOC201229	0.000997247	0.799123	0.00629503	0.840656	0.817288	0.0681375
LOC201725	0.00485678	-1.84589	0.0413976	-1.57235	0.187609	0.168301
LOC221710	0.00195116	-0.639152	0.0109672	-0.533387	0.323394	-0.116481
LOC255783	0.0299995	-0.387752	0.0129464	-0.395433	0.971567	-0.00305468
LOC283267	0.00540278	-0.829059	0.00549963	-0.347896	0.274453	0.129447
LOC283887	0.0437561	-0.805713	0.0490103	0.337324	0.0832097	-0.679821
LOC285900	0.0287458	0.132499	0.000613994	0.154998	0.5799	0.0747767
LOC286094	0.00325624	-0.408443	0.036999	0.310584	0.471653	-0.184311
LOC388588	0.0240009	0.344708	0.0135501	0.364004	0.0301197	-0.460888
LOC388789	0.00386713	0.277515	0.0120142	0.468932	0.288939	0.138851
LOC389386	0.0175479	0.339791	0.018964	-0.207576	0.58369	0.128177
LOC399942	0.00717805	-1.23197	0.00253786	-1.30356	0.270334	0.22346
LOC400721	0.0178759	0.180462	0.0339406	-0.171071	0.677729	0.0805257
LOC401127	1.74e-05	-0.550128	0.00321346	-0.650049	0.953749	-0.00735793
LOC442075	0.0272625	-1.11236	0.0257872	-1.37594	0.597309	0.207879
LOC550643	0.0391386	0.132688	0.036552	0.226196	0.193512	-0.159509
LOC642031	0.00974352	-0.546346	0.000578444	-0.678086	0.0426224	-0.277763
LOC642489	0.00784263	0.185879	0.0208784	0.268859	0.336154	0.0691872
LOC642755	0.0029777	0.434288	0.00530698	0.423336	0.608221	-0.0233116
LOC642934	0.0117611	0.674341	0.0364947	0.562218	0.569566	0.216488
LOC643784	0.035397	-0.541532	0.0367563	0.961536	0.98873	-0.00418581
LOC643918	0.0179523	-0.965889	0.0101589	-1.12501	0.273844	-0.177809
LOC644879	0.0308428	0.0880609	0.0494366	-0.304716	0.433801	0.119577
LOC644958	0.04976	0.619995	0.0139802	-0.351737	0.530338	0.215623
LOC645039	0.00537757	-0.420951	0.0309794	0.645431	0.0267879	0.360645
LOC645128	0.0392907	1.18479	0.0415215	-0.532997	0.329619	0.347388
LOC645166	0.0453436	0.303496	0.00325506	0.516827	0.26538	0.227654
LOC645726	0.00209173	-2.15506	0.0159692	-1.9761	0.254762	-0.124979
LOC646324	0.0343381	-0.513065	0.0284689	0.478125	0.14236	-0.644772
LOC646993	0.00172028	-0.940313	0.00323392	-0.72934	0.704856	-0.0333121
LOC647000	0.000181181	-0.479975	0.00565954	-0.513764	0.632768	-0.0176557
LOC647302	0.00962793	-0.345245	0.0138093	-0.231918	0.609828	0.0478951
LOC648059	0.00214767	-1.02436	0.00498624	-0.728849	0.870892	-0.0949025
LOC648980	0.0113184	0.544925	0.0114032	0.167737	0.204107	0.208467
LOC650826	0.0095676	-0.762087	0.0027253	-1.24962	0.225749	0.156883
LOC650832	0.00989169	0.434814	0.00544376	0.42352	0.260636	-0.175341
LOC651576	0.0254201	-0.460335	0.00631979	-0.62097	0.321247	0.122185
LOC651635	0.0271072	-0.946477	0.0376402	-0.657881	0.409671	-0.416124
LOC651721	0.0269705	-0.642764	0.0158338	-0.523222	0.739744	0.11057
LOC651816	0.00100046	-1.11644	3.87e-05	-1.75997	0.192246	-0.15036
LOC652685	0.0293912	0.289742	0.0215698	0.372508	0.634033	-0.0676159
LOC652904	0.0410768	-1.17955	0.0244043	-0.792282	0.520566	0.305024
LOC652968	0.0253954	0.586565	0.0398168	0.444665	0.471386	-0.111822
LOC653375	0.0480868	-0.158419	0.0443045	0.215437	0.588684	0.109387
LOC653450	0.00377511	0.550349	0.00451306	0.613541	0.96152	0.010696
LOC653684	0.0270566	-0.406449	0.0383247	-0.737632	0.194176	0.396706
LOC653874	0.00219967	-1.72822	5.32e-05	-1.98065	0.813013	-0.0212788
LOC654260	0.0452293	-0.593159	0.0410226	-0.315197	0.969022	0.00715823
LOC727803	0.00170974	-0.642235	0.00254596	-0.981165	0.156492	0.153479
LOC728014	0.0081179	0.350366	0.0293392	-0.212733	0.245845	-0.132575
LOC728037	0.0272801	-0.94408	0.00410346	-1.63423	0.332184	-0.122992
LOC728431	0.0138826	0.484986	0.0170197	0.572222	0.997987	0.000472568
LOC728553	0.0418247	0.200299	0.00425748	0.151252	0.168693	0.069827
LOC728661	0.00243508	0.246757	0.00379509	0.30858	0.00927003	-0.262983
LOC728715	0.00642433	-1.25678	0.041772	-1.07758	0.558387	0.224391
LOC728873	0.00669864	-0.359335	0.00185558	-0.84803	0.0978998	-0.12133
LOC729082	0.0118851	-0.489278	0.00704506	-0.993058	0.162938	0.122364
LOC729102	0.0248514	-0.269495	0.0171827	-0.199555	0.327872	0.130746
LOC729148	0.0299695	0.244398	0.0119503	0.341167	0.530163	-0.0900432
LOC729439	0.0350691	-0.105649	0.0284084	-0.164317	0.741504	-0.0354116
LOC729505	0.0399384	-0.628682	0.0176326	-1.10982	0.0340387	0.491596
LOC729776	0.0199912	0.380352	0.0103946	0.340657	0.119104	0.301845
LOC729816	0.000671309	-1.50152	4.84e-05	-1.86163	0.910258	-0.0165623
LOC729964	0.000742157	-1.55471	0.00121471	-1.20678	0.247482	0.278502
LOC730246	0.00417147	-0.319811	0.0381532	-0.273555	0.272434	-0.139887
LOC730288	0.00375129	0.425097	0.04241	0.355506	0.23046	0.27504
LOC730534	0.00193559	-0.667491	0.00111221	-0.776856	0.224037	-0.0861031
LOC731049	0.00206203	-0.822564	2.38e-05	-1.75835	0.58983	0.0184441
LOC731314	0.000369264	-1.52699	0.000150062	-2.10462	0.231719	-0.170938
LOC81691	0.00284184	-1.66098	0.000470966	-1.51069	0.0220081	-0.365262
LOC91431	0.0488455	-1.2913	0.00443161	-1.43236	0.130219	-0.44265
LOC92249	0.00904839	0.245471	0.0449369	0.376884	0.0840602	0.130335
LOC92755	0.000420408	-0.48725	0.0101604	-0.627851	0.45591	0.148911
LPXN	0.0434044	0.64726	0.0230529	0.5527	0.388089	0.0733632
LSM3	0.00553153	-0.307972	0.00364251	-0.269854	0.493802	0.0578411
LSM7	0.0054907	0.425044	0.0116015	-0.176727	0.35995	0.0956906
LXN	0.0449815	-0.389173	0.0038804	-2.00334	0.00091643	-0.339306
LYAR	0.0203039	-0.377558	0.00325134	-0.350928	0.962158	0.00716936
MAD2L1	0.00634964	-1.57853	0.0002862	-2.17096	0.0639499	0.377857
MAD2L2	0.00425504	-0.552507	0.00419289	-0.560361	0.949834	-0.0023783
MANBA	0.0112156	0.49746	0.000690223	0.433513	0.0452478	0.303714
MAP1LC3B	0.00454675	0.33565	0.00410756	0.42955	0.90043	0.00895366
MAP3K6	0.003912	-0.527808	0.020177	-0.245799	0.0909432	-0.220499
MAPBPIP	0.00810765	0.485712	0.0496429	0.167432	0.178893	0.184956
MAPKAPK3	0.0153073	0.269428	0.0412866	0.223576	0.368743	-0.0855598
MASTL	0.00298255	-2.00485	0.00331614	-2.1025	0.443304	-0.153658
MAT2A	0.0422548	-0.301277	0.00240058	-0.442974	0.380015	0.0855642
MCCC1	0.00572688	0.512634	0.00470211	0.541322	0.693152	0.044272
MCL1	0.00129004	0.298092	0.00575039	0.347166	0.191053	0.140113
MCM10	8.37e-05	-3.74182	0.000272736	-4.72985	0.709156	0.056118
MCM2	0.00595203	-1.65906	3.81e-06	-2.47763	0.08062	-0.221426
MCM3	0.000649335	-1.16332	8.51e-05	-1.83735	0.283375	-0.081166
MCM4	0.000360954	-1.32426	2.28e-05	-1.83318	0.686	-0.0428658
MCM5	0.00028866	-1.91587	5.18e-05	-2.89871	0.137719	-0.152149
MCM6	1.24e-05	-1.41938	0.000121847	-1.79711	0.0158686	-0.411613
MCM7	0.00333572	-2.87293	0.000661442	-2.84785	0.353141	0.301035
MCM8	0.000311354	-1.28979	0.00103284	-1.53626	0.561313	-0.0187685
MCOLN1	0.0124786	0.769009	0.00369803	0.391012	0.0478344	0.405707
MDC1	0.000573032	-0.762648	0.000210731	-1.46625	0.131748	-0.219205
MDM4	0.0117867	-0.418074	0.0426151	0.198767	0.713317	0.162948
MED30	0.0114133	-0.262015	0.00267211	-0.516925	0.259266	-0.193062
MEGF6	0.0176472	-0.75155	0.0204652	-0.750865	0.924419	-0.0395862
MELK	0.000155789	-2.51107	9.77e-06	-2.84704	0.126337	-0.109537
METTL4	0.0042012	-0.755566	0.000521479	-0.927278	0.0312137	0.0979212
MFSD3	0.000400424	0.715243	0.00691115	0.33634	0.136191	0.183914
MGC26356	0.00361153	-0.703328	0.0191198	-0.675445	0.834092	0.0536992
MGC39900	0.0108986	-0.94482	0.00506524	-1.14845	0.068922	0.170442
MGC40489	0.0192407	-0.816473	0.00116371	-0.766669	0.124749	0.207789
MGC61598	0.000756799	-0.916024	0.000434059	-0.673307	0.392469	-0.203264
MGC71993	0.020451	0.333806	0.0381178	0.335926	0.0508165	0.200667
MIR1228	0.0107433	-0.738648	0.00748627	-0.672777	0.292527	0.356662
MIR513A2	0.0400197	-0.234087	0.0177577	0.404286	0.000467319	0.832764
MIR586	0.0448279	-0.422505	0.012562	-0.404312	0.0799615	0.496047
MIS12	0.0278236	-0.478164	0.00109165	-0.461533	0.412299	0.130141
MKI67	0.00215593	-4.13287	0.00183226	-3.17383	0.403598	-0.220667
MKNK2	0.0205676	0.280062	0.00881202	0.445191	0.225177	-0.2393
MLF1IP	0.00272637	-4.11953	0.0010356	-3.11028	0.0319949	0.115567
MLH1	0.0326411	-0.307927	0.0105865	-0.283523	0.404674	0.049403
MLXIPL	0.0369824	0.283879	0.009164	0.575472	0.15099	-0.319706
MLYCD	0.00524636	0.326769	0.0430456	0.428877	0.682559	-0.084595
MMD	0.00297505	-1.21395	0.0223431	-0.405108	0.058033	-0.29123
MMS19L	0.0454216	0.198848	0.00893639	0.196163	0.212238	-0.143681
MND1	0.000364487	-3.78211	0.00227903	-3.86189	0.481335	0.0386501
MNS1	0.000636756	-2.05414	0.00168535	-1.87526	0.569031	-0.109003
MORN2	0.023385	0.29399	0.00668902	0.383233	0.500928	0.100853
MOSPD3	0.0352793	0.324129	0.0473626	0.291122	0.102881	-0.134248
MPHOSPH9	0.00709082	-1.17421	0.000808305	-1.26912	0.104034	-0.262847
MPP6	0.049212	-0.329294	0.0104138	-0.432598	0.284154	-0.0856582
MPV17	0.00028937	0.57315	0.00457233	0.387918	0.0502738	0.525312
MR1	0.0144267	0.214096	0.000443442	0.490631	0.0673285	0.288253
MRE11A	0.0253137	-0.536048	0.000296094	-0.958836	0.0809184	-0.513147
MRPL17	0.0384614	-0.325578	0.00448587	-0.528911	0.374912	-0.0869728
MRPL18	0.012978	-0.308093	0.0180562	-0.252684	0.187055	0.071019
MRPL24	7.81e-05	0.350204	0.0443957	0.151546	0.656495	0.028673
MRPL52	0.0208965	0.544529	0.00752376	0.290055	0.108408	0.244376
MRPS21	0.0433198	0.115175	0.0458343	0.301292	0.0214905	0.214911
MRPS9	0.0460957	0.204564	0.00838466	0.24866	0.341373	-0.063783
MSH6	0.00299821	-0.546435	0.00124499	-0.841498	0.0918635	-0.200098
MSI2	0.0234342	0.19491	0.0138877	0.568517	0.016184	-0.488996
MSLN	0.0108043	1.35762	0.0491702	0.662183	0.730947	0.20099
MSRB2	0.000941893	0.280093	0.0330701	0.273934	0.178957	-0.219683
MT1X	0.0470453	0.211229	0.0225239	0.376046	0.348522	0.0396781
MT2A	0.00733424	-0.550751	0.0167899	-0.71822	0.0494993	-0.285972
MTBP	0.00115818	-1.51534	0.000330814	-1.53322	0.0145066	-0.979943
MTCH2	0.0124351	0.340253	0.000118305	0.451733	0.0184092	0.199804
MTHFD1	0.0208183	-0.73806	0.0203994	-0.561144	0.608574	0.0648678
MTHFD2	0.0195241	-0.47683	0.0010098	-0.523756	0.00526426	-0.24766
MTIF3	0.0136001	0.21762	0.0085019	0.363093	0.0689027	0.0894146
MTL5	0.0457967	0.871238	0.0449125	0.336304	0.514235	0.151489
MTRF1L	0.0356678	0.204425	0.0068955	0.264366	0.0164942	0.24245
MXD3	0.00468392	-3.65213	3.92e-06	-4.33	0.644602	-0.0310029
MXD4	0.0127393	0.96263	0.000257289	0.864978	0.0586383	-0.564284
MYBL1	0.00649542	-1.16032	0.00236154	-0.791229	0.34805	0.357859
MYD88	0.0343029	0.35122	0.0157761	0.256309	0.456407	0.112563
MYH10	0.0282288	-0.278818	0.000550099	-0.427023	0.00275851	-0.459508
MYL6B	0.0427802	0.313889	0.048476	0.2565	0.156817	0.13031
MYO19	0.0144389	-1.50405	0.0041611	-1.3036	0.19434	0.288915
N4BP2	0.0044623	-0.39839	0.030697	-0.611824	0.510328	-0.119602
NADSYN1	0.00878707	0.51852	0.00309708	0.75921	0.0115493	0.462776
NASP	0.0119479	-0.418144	0.0154524	-0.47243	0.944108	-0.0116211
NCALD	0.00466879	1.15428	0.0249477	0.90477	0.0249584	-0.965914
NCAM2	0.0174973	-0.495547	0.00559527	0.314317	0.108753	0.410381
NCAPD2	0.00153326	-1.67146	0.0002246	-2.02792	0.00770064	-0.519468
NCAPD3	0.0170771	-0.982129	3.69e-05	-1.73014	0.116101	-0.198543
NCAPG	7.85e-05	-2.9873	5.39e-06	-3.17507	0.538954	-0.0456477
NCAPG2	0.000125083	-2.17035	2.57e-05	-2.28016	0.423399	-0.127858
NCBP1	0.0332716	-0.227141	0.000949842	-0.224781	0.517326	-0.0647945
NCL	0.0377558	-0.313418	0.00676396	-0.315825	0.89269	0.0198755
NCRNA00219	0.000319473	0.748123	0.000251676	0.563571	0.0485789	0.210126
NDC80	0.000164111	-2.79733	0.000430865	-3.12501	0.373269	-0.0818666
NDRG3	0.0281837	0.284611	0.017121	0.333655	0.19646	0.204231
NDUFA1	0.0306926	0.259814	0.000900127	0.343046	0.341842	0.131072
NDUFS5	0.0318664	0.162999	0.020364	0.236032	0.468372	-0.0461703
NEDD4L	0.0281832	0.502382	0.0219683	0.590483	0.304103	0.243846
NEIL2	0.0479398	0.416593	0.00117816	0.389098	0.164793	0.108192
NEIL3	0.000184477	-1.71111	0.000478774	-2.23067	0.32247	0.230038
NEK2	0.000834796	-2.61871	0.0008545	-2.69069	0.534395	0.0429437
NEK6	0.000796508	0.997777	0.00705644	0.436062	0.0106868	0.251349
NEU1	0.000211649	0.625618	7.35e-05	0.673389	0.012598	0.62683
NEURL1B	0.00739106	-1.48798	0.00116909	-2.2407	0.271928	-0.229131
NIF3L1	0.0217776	-0.252556	0.029496	-0.159193	0.173667	-0.0751049
NIPSNAP1	0.0156484	0.254753	0.00209225	0.436855	0.118525	-0.177106
NME1	0.0355853	0.208108	0.0340946	0.292189	0.175471	0.210951
NMNAT3	0.0348404	0.577825	0.0379214	0.36027	0.0964096	-0.0968888
NMU	0.00761241	-1.52286	0.00154193	-1.11586	0.218023	0.183718
NOLC1	0.0291676	-0.329139	0.0215727	-0.399824	0.460094	0.0722453
NOP10	0.0468767	0.106764	0.0182326	0.242744	0.0919344	0.138901
NOP56	0.013132	-0.311748	0.00138758	-0.630631	0.0326751	0.319053
NPC2	0.000149774	0.34678	0.00169349	0.187171	0.0178519	0.320546
NPEPL1	0.0192279	0.49269	0.0476013	0.374939	0.554889	0.0693678
NPHP3	0.00322331	0.264469	0.0465134	0.484986	0.0267577	0.227181
NR2C2AP	0.000671085	-0.853168	0.000562218	-0.695913	0.529549	0.101718
NRGN	0.0442494	-2.21222	0.000554114	-2.50305	0.375166	-0.222607
NRM	0.000985902	-2.46963	0.00623573	-2.7045	0.335956	0.125508
NSMCE4A	0.0368247	-0.24578	0.0192308	-0.239685	0.319324	0.031464
NT5C3	0.0281877	-0.399018	0.029371	-0.37079	0.170599	0.163907
NUAK1	0.0333321	0.292236	0.0163222	0.457074	0.468227	-0.167095
NUBP1	0.0464176	-0.111169	0.0443577	-0.315115	0.757203	0.0251808
NUDT1	0.00455595	-0.67566	0.00418329	-0.880468	0.0895825	0.404816
NUDT15	0.00539155	-0.906615	0.0046829	-0.566888	0.90199	-0.017903
NUDT18	0.00192086	0.395818	0.00769245	0.409259	0.938434	-0.0099235
NUDT2	0.0251983	0.224821	0.0228338	0.208762	0.00278559	0.250923
NUF2	0.00802756	-1.07933	0.0102949	-1.41756	0.151805	-0.163749
NUP107	0.00229127	-0.667804	0.00630739	-0.627829	0.121356	-0.191462
NUP155	0.0166734	-0.590072	0.0410051	-0.448403	0.704709	-0.0458004
NUP160	0.00498936	-0.7045	0.00160323	-0.616076	0.229503	-0.219042
NUP188	0.0460651	-0.563607	0.00655065	-0.559467	0.642203	-0.0851914
NUP205	0.004233	-0.727418	0.00925499	-0.4953	0.0160158	-0.344639
NUP210	0.0177262	-0.743882	0.0206279	-0.725233	0.230189	-0.103585
NUP37	0.00942564	-0.327164	0.00810356	-0.342085	0.311871	-0.0500928
NUP62	0.00621822	-0.503809	0.00013954	-0.585307	0.295215	-0.143703
NUP85	0.000407452	-0.587503	0.00702086	-0.475626	0.147306	0.17169
NUP88	0.000669774	-0.381952	0.0387767	-0.441975	0.0920989	-0.152665
NUP93	0.0253237	-0.28149	0.00866853	-0.488125	0.900258	0.0124294
NUSAP1	6.71e-05	-2.94298	5.24e-05	-2.98949	0.0285703	-0.106256
NXT1	0.00401041	-0.521135	0.00525676	-0.513278	0.743379	0.0181083
OAZ3	0.0169714	0.541058	0.0429974	0.534037	0.832941	-0.0823882
ODC1	0.0260298	-0.379297	0.00440344	-0.217525	0.727425	-0.017374
OIP5	3.71e-05	-2.06925	0.000350103	-1.99843	0.103473	-0.124585
OR4C45	0.0395267	0.578689	0.0258539	-0.833215	0.201274	-0.516009
OR7E91P	0.0406576	0.652135	0.0328228	1.05604	0.287359	0.317594
ORC1L	0.00123192	-2.31543	0.0161637	-2.70946	0.449951	-0.0542565
ORC3L	0.0431914	-0.427585	0.00820399	-0.432136	0.931229	0.00815276
ORC6L	0.00218242	-0.803099	0.00795742	-1.26345	0.0511021	0.236025
OVOL2	0.0154518	-0.251783	0.00033315	-0.544477	0.0550141	-0.202539
OXA1L	0.0233227	0.292682	0.0335745	0.215064	0.0448887	0.307994
OXSM	0.0398809	0.254475	0.00156781	0.517735	0.0434538	0.267586
OXSR1	0.0483168	0.172466	0.0358167	0.227466	0.472651	0.0759303
P11	0.026442	0.43693	0.00881275	0.555026	0.0903104	-0.618952
P2RY5	0.0248324	0.409116	0.000227819	1.06806	0.130711	0.354011
P76	0.0441891	0.523042	0.0025375	1.17928	0.537484	-0.103161
PAF1	0.00476892	-0.322513	0.02988	-0.273587	0.178995	-0.103827
PAFAH2	0.0232608	0.396905	0.0114314	0.303198	0.57268	0.0701808
PAIP2B	0.0414319	-0.843484	0.049142	-0.388858	0.116206	0.497089
PAM	0.0025465	0.409983	0.0269831	0.458852	0.238862	-0.131805
PAPD4	0.0269219	0.263834	0.0270573	0.414724	0.206054	-0.121041
PAQR4	0.000313369	-1.1954	0.000271571	-1.00379	0.980894	0.00191135
PARD6A	0.00100432	-0.740836	0.00933174	-0.494141	0.012583	0.294446
PARL	0.0110345	0.240157	0.0218531	0.0893057	0.44725	0.0608245
PARP2	0.0127253	-0.964174	0.00176316	-0.968521	0.353797	0.0437831
PASK	0.0294608	-0.415022	0.00124722	-1.49248	0.850406	0.0255711
PBK	1.46e-05	-3.03817	0.000159384	-3.47692	0.0681848	0.106764
PBX3	0.0110808	-0.240372	0.00556477	-0.506883	0.485978	0.056399
PCCA	0.030442	0.365806	5.98e-07	0.609001	0.253313	-0.0910814
PCDHA11	0.0310288	0.879985	0.0437578	1.50861	0.0691938	0.323551
PCDHB4	0.0423558	-0.367291	0.0392354	0.32692	0.247455	-0.316365
PCNT	0.0046794	-0.874351	0.000173289	-0.766627	0.250297	-0.149151
PCTP	0.00325138	0.273428	0.0329995	0.660256	0.544667	-0.0685926
PDE6D	0.00740082	-0.345164	0.0239152	-0.174759	0.00569798	-0.131457
PDS5B	0.020512	-0.34335	0.00254172	-0.505366	0.218337	-0.197631
PDXP	0.0438792	-0.205918	6.66e-05	-0.580907	0.849881	0.015147
PEPD	0.00108069	0.289707	0.000204806	0.638511	0.109186	0.0785303
PET112L	0.0252589	0.417377	0.00221709	0.213911	0.0124244	-0.522502
PEX11G	0.00921415	0.414108	0.0336291	0.376567	0.555887	-0.175069
PEX5	0.020641	0.378735	0.0220283	0.290786	0.259715	-0.111646
PFKM	0.00411113	0.743353	0.0248191	0.376952	0.370889	0.207915
PFKP	0.0245392	-0.191194	0.00110855	-0.809756	0.0152055	0.30991
PGD	0.0270538	-0.170418	0.004787	0.144316	0.95497	0.00692925
PGP	0.0482716	-0.204309	0.00513729	-0.392932	0.0488838	0.261709
PGRMC2	0.0259016	0.268495	0.0207629	0.262279	0.350988	0.096339
PHC3	0.00694433	0.187073	0.0151673	0.328089	0.23885	0.128806
PHF13	0.00457093	-0.226698	0.0368015	-0.200411	0.00420534	-0.152591
PHF19	0.00624334	-1.97978	5.09e-06	-2.33096	0.818199	-0.0317902
PHF21A	0.00558061	0.153577	0.000174647	0.437054	0.0094482	-0.365993
PHF5A	0.0408842	-0.304626	0.00183504	-0.393952	0.020196	0.187789
PHGDH	7.41e-05	-0.928849	0.0056389	-0.670209	0.222821	-0.150445
PHLDA1	0.00435297	0.385649	0.0204693	0.722517	0.0284028	0.4898
PHLDA2	0.0268447	0.563542	0.000885379	-0.8407	0.0289727	0.32649
PIF1	0.00501536	-2.03029	0.00219186	-1.9473	0.209033	0.289452
PIGP	0.00466207	0.343036	0.00855797	0.465247	0.066622	0.160095
PIK3IP1	0.00523762	0.544737	0.0361557	0.133617	0.194768	-0.305056
PIM1	0.00691361	-0.695117	0.0108288	-1.29082	0.954556	0.00531497
PIP4K2C	0.0405784	0.132015	0.00130124	0.254508	0.281244	-0.0678071
PITX1	0.00739865	-0.298018	0.0410382	-0.16739	0.111946	-0.222421
PJCG6	0.00233521	1.10847	0.0404209	0.508822	0.0353786	0.710822
PKMYT1	0.00351248	-3.78853	0.00264513	-4.17779	0.155257	0.356658
PLA2G15	0.0466416	0.448261	0.0215167	0.413743	0.169411	-0.207015
PLA2G4C	0.00122784	0.918352	0.00618308	0.431646	0.234758	-0.168089
PLEKHA9	0.00421052	0.481379	0.0188422	0.3836	0.211113	-0.132609
PLEKHB1	0.0434093	0.410532	0.0183816	0.401002	0.743608	-0.0953804
PLEKHH1	0.0175449	0.580989	0.00564835	0.711215	0.883273	0.0723694
PLIN2	0.0248459	-0.300703	0.0187629	-0.554279	0.0202591	0.276163
PLK1	0.00141545	-2.26373	7.15e-06	-3.12887	0.0433221	-0.210896
PLK4	0.00117233	-2.00712	2.59e-05	-2.1316	0.553726	-0.0919138
PLSCR1	0.0421923	0.427988	0.0332573	-0.788593	0.742196	0.0327934
PLSCR3	0.00497723	0.430315	0.00761462	0.371735	0.52554	-0.0526007
PMEPA1	0.0145732	0.573817	0.00671703	0.471607	0.519895	0.183439
PMF1	0.0256283	-0.419766	0.00299796	-0.54104	0.0548176	-0.233315
PMM1	0.00284274	-0.634884	0.000523962	-0.822144	0.573138	0.0479252
PNN	0.0193651	-0.591815	0.017788	-0.360176	0.0940365	0.0667072
POLA1	4.46e-05	-1.1489	0.0018936	-1.24578	0.287291	-0.0991278
POLA2	3.73e-05	-1.73958	2.59e-06	-1.82413	0.000502463	-0.371487
POLD1	1.29e-05	-1.70299	0.000290001	-1.82039	0.0589148	-0.16297
POLE	0.0229819	-1.29717	0.000540886	-1.35654	0.882055	0.0292964
POLE2	0.00421582	-2.35476	0.000881155	-2.85494	0.486831	-0.0618038
POLQ	0.00576161	-2.23467	0.00024625	-2.8184	0.565887	0.0830878
POLR1C	0.0279226	0.231788	0.000951565	0.391973	0.0289994	0.169212
POLR1D	0.0249548	0.224787	0.000986979	0.279849	0.00238097	0.243082
POLR1E	0.0184796	-0.362868	0.000311639	-0.803699	0.481171	-0.0305422
POLR2D	0.0212617	-0.380931	0.0229721	-0.319347	0.109415	0.345958
POLR3A	0.00371937	0.423539	0.0259107	0.196458	0.0833872	-0.261076
POLR3K	0.0198177	-0.290736	0.00365129	-0.458466	0.0256514	0.307711
PPAPDC2	0.00411291	0.265335	0.00413138	0.473933	0.127907	-0.231484
PPIH	0.0364844	-0.275359	0.000838534	-0.381242	0.40501	-0.0430466
PPM1H	0.0496129	0.300625	0.00813147	0.416686	0.252136	-0.580399
PPP1R3C	0.00198088	0.570446	0.0140481	0.593734	0.00105863	-0.882505
PPP2R5D	0.0406886	-0.548416	0.0180449	-0.665458	0.464122	0.115986
PRC1	0.00010582	-2.15213	8.55e-06	-2.1908	0.303423	-0.060613
PRDM14	0.0324262	0.324061	0.0355276	0.360994	0.0021088	0.464933
PRIM1	2.53e-05	-2.98059	0.000184932	-2.20782	0.679388	-0.0293802
PRKAG1	0.00633104	0.232809	0.00239323	0.248427	0.306312	0.193167
PRKCE	0.00156918	0.557032	0.0411631	0.615023	0.419704	-0.176286
PRMT2	0.00783315	0.513295	0.0204336	0.437664	0.205844	0.124571
PRNP	0.0260015	0.242172	0.0195861	0.192114	0.0174716	0.25818
PRPF4	0.00609008	-0.442307	0.0402538	-0.28443	0.627379	-0.0158755
PRPS2	5.53e-05	-1.03766	0.00115184	-1.51445	0.8812	-0.0152771
PRPSAP1	0.00334842	-0.433671	0.0300001	-0.164986	0.0257281	-0.155047
PRR11	0.00527297	-2.30587	0.00312974	-2.57575	0.0318011	-0.293342
PRR14	0.0135373	-0.178013	0.0223745	-0.30501	0.899529	-0.0175394
PRRG2	0.0105536	0.492362	0.0438561	0.250477	0.282956	0.130507
PRRX2	0.00586784	-1.41208	0.00571392	-0.895666	0.0365215	-0.694152
PSEN2	0.00145186	0.575953	0.00198607	0.265953	0.25019	-0.229368
PSMC3	0.0137692	-0.401315	0.0082914	-0.742045	0.703332	-0.0417672
PSMC3IP	0.000782312	-1.90175	0.00487092	-2.3376	0.0156785	0.345538
PSMG2	0.0152479	-0.207702	0.00994437	-0.385838	0.581295	0.0677183
PSRC1	0.0193611	-1.47984	0.00551193	-2.09502	0.111114	0.207846
PTBP1	0.0200932	-0.316367	0.00399867	-0.521618	0.00158505	-0.316403
PTCD1	0.00599242	0.286277	0.0388088	0.127756	0.13251	-0.191288
PTGES	0.0419173	0.474783	0.0228072	0.637511	0.036628	-0.515079
PTMS	0.024757	0.507945	0.0396067	0.26335	0.00955652	0.152258
PTTG1	0.00308448	-1.45855	0.000699424	-1.63717	0.0316881	-0.048336
PTTG3P	0.000586823	-1.8739	1.96e-05	-1.78019	0.267523	0.171012
PUS3	0.000393248	0.384117	0.0140801	0.439876	0.086793	0.246934
PVRL2	0.0448889	0.25585	0.0311116	0.371624	0.820191	-0.0859506
QTRT1	0.0263122	0.482721	0.0475694	0.310668	0.00218412	0.685135
RAB10	0.0457064	0.156586	0.0123271	0.361749	0.28293	-0.146887
RAB11FIP5	0.0257118	0.729225	0.00800307	0.335462	0.047946	-0.295608
RAB17	0.00579247	0.306238	0.00354486	0.395266	0.258466	-0.0917009
RAB25	0.0248667	0.303963	0.0214881	0.283506	0.141219	0.0877074
RAB30	0.0038059	0.387859	0.00769533	0.291148	0.014611	0.277832
RAB3IP	0.0203949	-0.148858	0.0157395	-0.188928	0.022979	0.151852
RAB5B	0.002468	0.307705	0.0147034	0.322673	0.203144	-0.116683
RAB7L1	0.000571141	0.927141	0.00940497	0.914097	0.00946714	0.372904
RABEPK	0.0290031	0.3222	0.0034686	0.241786	0.142737	0.150637
RACGAP1	0.000327259	-1.56868	6.95e-05	-1.65808	0.344496	-0.101493
RAD21	0.00131868	-0.701098	0.0342618	-0.681043	0.0438254	-0.271618
RAD23A	0.0175995	-0.29046	0.040666	-0.160003	0.000919821	0.119399
RAD51	0.00757534	-1.78815	0.00644623	-2.1007	0.0769242	0.402333
RAD51AP1	2.06e-05	-3.47081	0.00109415	-3.14597	0.112026	-0.183211
RAD51C	0.00156745	-0.920721	0.00151179	-0.776484	0.215776	0.0753554
RAD51L1	0.00857969	-1.52704	0.026194	-1.20901	0.806618	0.0964094
RAD54B	0.00816696	-0.792537	0.0100436	-1.08584	0.225026	-0.20203
RAD54L	9.53e-05	-2.79308	0.000378725	-2.97017	0.116278	0.114798
RANBP1	0.00327626	-0.769253	0.00120125	-0.75738	0.766848	0.0114365
RANGAP1	0.0357807	-0.230463	7.3e-06	-0.694741	0.00201065	-0.125825
RBL1	0.00904344	-1.3529	0.00198916	-1.31008	0.438967	-0.106214
RBM14	0.0256541	-0.379944	0.0295266	-0.268968	0.0158439	-0.218119
RBM22	0.0186776	-0.217207	0.00259639	-0.312229	0.0189885	-0.23057
RBM35A	0.00172862	-0.738212	0.0165456	-0.507057	0.633602	-0.0877377
RBM4B	6.9e-05	-0.667238	0.0319783	-0.318071	0.519494	-0.057902
RBMX	0.00775746	-0.312323	0.00625675	-0.181048	0.412312	-0.115712
RBPMS2	0.0177821	-1.22885	7.01e-05	-0.843609	0.0235688	-0.432719
RCC1	0.0419769	-0.939813	0.0302799	-1.00216	0.185115	0.351993
RCC2	0.00480065	-0.311845	0.00484961	-0.450562	0.000731127	-0.254385
RECQL	0.0225602	-0.725315	0.00866739	-0.800378	0.337383	-0.235535
RECQL4	0.0013438	-2.03732	0.000865889	-2.84664	0.117642	0.668675
REEP1	0.000730224	-0.984833	0.0451364	-0.513884	0.0682086	0.217134
RENBP	0.00302809	1.15495	0.00137898	1.53824	0.113203	-0.518641
RET	0.0353978	0.434065	0.00802082	-0.763414	0.342682	0.286088
RETSAT	0.0378734	0.714686	0.0024552	0.581821	0.638668	0.234282
REXO2	0.0455936	0.187348	0.000543214	0.279167	0.133849	-0.144003
RFC1	0.0305953	-0.483343	0.0257703	-0.435836	0.505906	-0.115092
RFC2	0.0362635	-1.20387	0.000208956	-1.42565	0.143055	0.224941
RFC3	0.00225255	-1.54153	0.000482299	-1.86899	0.274041	-0.0633616
RFC4	3.11e-05	-1.67112	0.00165031	-1.19995	0.399075	0.0385461
RFC5	0.00148385	-0.827882	0.00631851	-0.828918	0.598335	-0.0928048
RFWD3	0.000554172	-0.802235	1.2e-05	-1.25901	0.235072	-0.085473
RHBDF1	0.00656987	0.361496	0.00145825	0.314379	0.316646	-0.0770199
RHBDL3	0.0481332	-0.769852	0.0007654	-1.92843	0.335428	-0.2791
RHOBTB3	0.0303776	0.244658	0.0285775	0.351582	0.25594	0.131913
RHPN1	0.0418024	0.349752	0.0183933	0.368098	0.462735	-0.210952
RIC8B	0.0033593	-0.483693	0.0413284	-0.398099	0.48677	-0.156019
RIPK4	0.033811	0.306033	0.0314391	0.463891	0.0489284	-0.432423
RIT1	0.00183869	0.422581	0.0114765	0.672797	0.101567	0.159327
RMI1	0.00167091	-0.996945	0.00012117	-1.26301	0.42537	-0.121771
RNASEH2A	0.000118572	-1.4022	6.52e-05	-1.92672	0.00573867	0.216367
RNASEK	0.0143764	0.44767	0.0221226	0.283059	0.0968483	0.218549
RNASET2	0.0329521	0.1714	0.0158675	0.302605	0.208734	-0.140465
RNF123	0.000299069	0.379914	0.0395323	0.304099	0.145976	0.229145
RNF135	0.0483789	0.369397	0.026574	0.280841	0.621464	0.158953
RNF144	0.00350087	-0.498802	0.042564	-1.09305	0.449495	-0.0162238
RNF144B	0.00733502	0.286039	0.00935978	0.672724	0.0661413	-0.303723
RNF170	0.0124042	1.16584	0.00476147	0.828788	0.716253	0.0349975
RNF26	0.00182643	-0.867765	0.00102453	-0.813817	0.0666459	-0.22749
RNU1-5	0.0366223	0.328691	0.00892001	0.512726	0.973464	0.0092865
RNU1G2	0.00641161	0.353457	0.000416213	0.627539	0.475243	-0.195958
RP11-529I10.4	0.0298041	0.371057	0.0161373	0.313336	0.00373663	0.22754
RPA1	0.010587	-0.344432	0.00247796	-0.574231	0.605051	-0.0358625
RPA2	0.00311928	-0.360507	0.00210883	-0.751801	0.121899	0.0892052
RPA3	0.000998494	-1.11218	0.0351039	-0.715497	0.393393	-0.108857
RPL13A	0.0358659	0.380646	0.00295989	0.358903	0.777711	-0.0284269
RPL15	0.0134668	0.441791	0.00490253	0.488578	0.0282731	0.206106
RPL22	0.00732362	0.283005	0.0145547	0.398814	0.398813	0.0735285
RPL28	0.00384654	0.600611	0.00964101	0.453955	0.00485602	0.417714
RPL32	0.00907391	0.44958	0.000238062	0.638606	0.00824342	0.350601
RPL34	0.00177862	0.321895	0.00423135	0.440842	0.173176	0.362853
RPL39L	0.000965811	-0.918628	2.23e-05	-1.0361	0.104321	0.133247
RPP21	0.048001	-0.229116	0.0034286	-0.483173	0.352344	-0.089055
RPP25	0.0348696	-0.334756	0.00355236	-0.938878	0.0146901	0.439238
RPS23	0.000615857	0.685961	0.00149497	0.768083	0.494768	-0.157311
RPSA	0.0304924	0.508259	0.0358357	0.45861	0.53212	-0.0866374
RQCD1	0.0218784	-0.664408	0.0160451	-0.415191	0.332003	-0.104452
RRAGC	0.00740542	0.424203	0.012843	0.304908	0.110194	0.311568
RRAGD	0.0255571	0.592535	0.000924965	0.545909	0.00659902	0.399938
RRM1	6.58e-06	-1.60893	0.000707734	-1.26342	0.165454	-0.0813259
RRM2	0.000178784	-5.24554	0.00383509	-5.59425	0.889283	-0.0183173
RSPH1	0.000806242	0.965068	0.000638378	0.97992	0.921029	0.0287681
RSRC1	0.00405683	-0.495087	0.0352831	-0.330374	0.164837	-0.147276
RTN4R	0.0147734	-0.562666	0.00613759	-0.972705	0.981522	-0.00225921
RTTN	0.000534645	-1.0389	0.000310928	-1.40186	0.0359816	-0.251748
RUSC1	0.0439098	-0.183707	0.0454532	-0.1617	0.07273	-0.142219
RWDD2B	0.0156097	0.366655	0.0273244	0.438972	0.000389912	0.482153
S100A11	0.00240703	0.469482	0.00917832	0.233027	0.813633	0.00973302
S100A16	0.0411925	0.245885	0.00990594	0.168743	0.256792	0.133029
S100A8	0.00268195	0.419043	0.0175688	-0.241434	0.00682418	-0.406641
S1PR3	0.00316316	-0.642803	0.0349634	-0.542631	0.707261	0.0575297
SAAL1	0.00565039	-0.633637	0.0439579	-0.47094	0.500384	0.05403
SAC3D1	0.00616039	-0.866445	2.94e-06	-1.15922	0.052738	-0.0876527
SAE1	0.0151203	-0.357541	0.00458767	-0.348833	0.206727	-0.0607777
SALL2	0.0399765	0.387463	0.0154397	0.406183	0.820976	0.167594
SAMD1	0.0094053	-0.75973	0.0298556	-0.850538	0.435835	0.141256
SAMD4A	0.00191433	1.2567	0.0031228	0.969948	0.0903417	0.512951
SAP18	0.0469886	0.612929	0.00106369	0.729277	0.682507	0.0393303
SAP30L	0.0111681	-0.369766	0.0287269	-0.350515	0.310595	-0.0997275
SAT2	0.00809825	0.788857	2.3e-05	0.923581	0.0042944	0.467795
SC5DL	0.0320306	0.351554	0.0073744	0.401799	0.113658	0.142706
SCARNA10	0.0237253	-0.398402	0.0257983	-0.317332	0.036795	0.349907
SCYL3	0.0124322	0.370693	0.00580614	0.54032	0.671822	-0.0733449
SDAD1	0.0465968	0.12744	0.0309456	0.268669	0.0289325	0.159534
SDHC	0.0148475	0.468729	0.0125954	0.307477	0.39036	0.0866113
SECISBP2	0.00279846	0.369248	0.00244329	0.368218	0.268269	0.0694461
SEL1L3	0.00573416	0.377806	0.0128528	0.478885	0.0216487	0.485982
SELM	0.0163965	0.478071	0.00546195	0.354707	0.318915	-0.408775
SEMA4A	0.0146483	0.226725	0.0470256	0.257215	0.00280214	-0.520552
SEMA4G	0.0354297	0.269256	0.0134624	0.768503	0.475348	-0.123293
SEMA6A	0.0102881	0.50758	0.0098597	0.28969	0.621255	0.171433
SEPHS1	0.0231707	-0.518053	0.0419903	-0.334428	0.210329	-0.0920138
SEPT3	0.00520297	-0.624964	0.00280333	-0.803375	0.255183	-0.0836004
SERF2	0.00953638	0.577957	0.000695975	0.464511	0.284242	0.103543
SERGEF	0.00732721	0.372744	0.0449377	0.277889	0.113974	0.167072
SERINC2	0.00725821	0.676921	0.0345183	0.328383	0.524215	0.17072
SESTD1	0.0245764	-0.356272	0.00739504	-1.16172	0.580066	-0.0871438
SETDB1	0.0226336	0.294738	0.047821	0.338457	0.930924	-0.00978259
SFMBT1	0.0263334	-0.435389	0.0445107	-0.586445	0.295929	-0.17553
SFN	0.003086	-0.546592	0.00127766	-0.604782	0.00672931	0.489336
SFRS2	0.00639632	-0.38378	0.00932746	-0.329091	0.86427	-0.0104766
SFRS4	0.00205367	-0.368704	0.00907137	-0.481224	0.0230208	-0.261431
SFT2D1	0.0349251	0.134605	0.0443739	0.230856	0.708729	0.0269393
SGK1	0.0214875	0.241159	0.00989993	1.38595	0.131826	0.394999
SGOL1	0.000101194	-2.36667	0.00316048	-3.01883	0.778149	0.0271482
SGOL2	0.0156857	-0.662996	0.0008923	-1.19557	0.229118	-0.147505
SGSH	0.0100945	0.429197	0.000518476	0.495546	0.00466013	0.311837
SGTA	0.0134065	0.149421	0.00797304	-0.251819	0.353114	-0.0876351
SH2D3A	0.0360646	0.396904	0.0303688	0.513999	0.397569	0.135927
SH3BP1	0.000178763	-1.41715	0.0413092	-0.634687	0.0598659	-0.276335
SHPK	0.0466942	-0.306187	0.00358352	-0.67707	0.923741	-0.00907249
SHROOM3	0.000269029	0.585745	0.0435323	0.648954	0.0275747	-0.788972
SIAH2	0.0347485	0.284713	0.018098	0.665394	0.736019	0.0576866
SIDT1	0.00232744	0.517134	0.00955351	0.67395	0.114098	-0.52558
SIDT2	0.0016111	0.627363	0.0268565	0.675085	0.00107737	-0.608495
SIP1	0.0232957	-0.532195	0.033276	-0.163365	0.29477	0.201222
SIPA1	0.00430313	0.596467	0.0198466	0.375416	0.399326	0.118318
SIRT4	0.0306978	0.934	0.016473	1.08666	0.0326057	-0.61996
SIVA	0.0100525	-0.773814	0.000198724	-1.11993	0.107237	0.139076
SIVA1	0.000378724	-0.665407	0.00213614	-1.2279	0.610043	0.0422594
SKA1	0.0149561	-2.76863	0.0155	-2.80619	0.394425	0.0839467
SKP2	0.00535393	-1.48527	0.00129569	-1.26299	0.317769	0.174945
SLBP	0.024341	-0.756501	4.35e-05	-1.1164	0.450135	0.0998957
SLC10A3	0.0342114	-0.396763	0.0262126	-0.923426	0.136188	0.162471
SLC16A12	0.00662638	-0.334345	0.0219144	-0.451674	0.128954	0.314755
SLC1A4	0.00701194	-1.70641	0.00232703	-1.05246	0.300079	0.281689
SLC20A1	0.0123878	-0.385917	0.00308145	-0.346902	0.13102	0.336291
SLC22A5	0.0289542	0.360985	0.0250565	0.274439	0.0549461	0.181685
SLC25A19	0.0160546	-0.84904	0.000271687	-1.0932	0.173533	0.217999
SLC25A23	0.0247971	0.242673	0.00850827	0.193598	0.34194	-0.121221
SLC25A28	0.00978646	-0.293614	0.0123341	-0.553615	0.00437189	0.155656
SLC25A40	0.0320675	-0.828369	0.00428236	-0.724797	0.309021	-0.181299
SLC25A43	0.0113483	0.26737	0.00159148	0.514325	0.295585	0.070788
SLC27A1	0.0218463	0.535259	0.017642	0.45803	0.0329218	-0.478191
SLC2A10	0.0313954	0.250887	0.00343979	0.600657	0.00942887	-0.787962
SLC2A6	0.0119244	0.476031	0.0380317	0.411066	0.566657	0.149535
SLC35C1	0.00460941	-0.307801	0.0020641	0.552645	0.0604841	-0.199956
SLC35D2	0.0241053	0.72463	0.0076197	0.688868	0.228592	0.141052
SLC35F2	0.00383645	0.334597	0.00163964	0.248635	0.0435011	0.0538556
SLC36A1	0.00377256	0.410982	0.0190266	0.325462	0.135358	0.411152
SLC39A11	0.0057145	0.429093	0.00229821	0.656291	0.00850018	-0.175212
SLC44A3	0.0105545	0.559903	0.0179723	0.611028	0.114046	0.124459
SLC4A8	0.0114854	-1.03368	0.0220614	-0.58562	0.646798	-0.0545129
SLC5A6	0.00341351	0.154769	0.000687452	0.434546	0.422858	-0.0676804
SLC7A1	0.0102696	-0.467004	0.0139639	-0.627632	0.602528	0.0459045
SLC7A5	0.0329399	-0.322119	0.00931699	-0.549196	0.0263919	-0.215197
SLCO4A1	0.0372423	-0.366388	0.0369279	-0.841818	0.342693	0.177017
SMAP1	0.0200717	0.247392	0.00318777	0.34683	0.73166	0.0177721
SMARCAD1	0.0203824	0.293933	0.0195505	0.477657	0.00559301	-0.2062
SMC2	4.9e-06	-1.65613	0.000324549	-1.56305	0.00442025	-0.418879
SMC4	0.0408836	-1.32061	0.00351056	-1.53045	0.415032	-0.259644
SMCR7L	0.00866157	0.297806	0.0060422	0.560999	0.378159	0.0911157
SNHG1	0.00455253	-0.51457	0.0279411	-0.437413	0.0152598	0.247261
SNHG5	0.0133801	0.2477	0.0228845	0.307833	0.39603	0.243185
SNORD104	0.00716074	0.437823	0.0389062	-0.374158	0.0441834	0.566303
SNRNP25	0.0183303	-0.65383	0.00343259	-0.600618	0.718305	0.084713
SNRPB	0.00384912	-0.288015	0.0101333	-0.367331	0.964497	0.00204041
SNRPG	0.0077325	-0.410655	0.0236746	-0.270399	0.770466	0.0444676
SNX17	0.0190638	0.284076	0.00151638	0.202837	0.107699	0.150903
SNX25	0.046388	-0.55895	0.0204034	0.191468	0.327931	0.120614
SNX26	0.00115087	-1.67963	0.0004369	-1.7259	0.0337104	0.368624
SNX29	0.0034484	0.624654	0.000920092	0.498124	0.13392	-0.939878
SPAG5	0.000184162	-2.43657	0.00120067	-2.83573	0.126729	-0.174103
SPC24	7.51e-06	-2.95369	0.00200532	-3.25349	0.9286	-0.014271
SPC25	0.000376213	-3.13138	0.00127173	-4.48839	0.542208	0.0646622
SPHK1	0.0257847	-0.401618	0.0132222	-0.937423	0.0416013	0.609918
SPIN4	0.0045416	-1.4589	0.00397797	-1.13311	0.247365	-0.295987
SPRR3	0.00483624	0.778909	0.0111323	0.99179	0.646291	-0.127133
SPRY1	0.0302342	0.629714	0.0142786	0.491104	0.174585	0.189573
SPSB3	0.00915871	-0.399694	0.000294804	-0.6358	0.31588	-0.0893741
STAG1	0.000136187	-0.572979	0.0136606	-0.585494	0.105029	-0.180903
STAP2	0.0153658	0.42942	0.0183708	0.269242	0.531235	0.0409936
STAT6	0.00845636	0.533076	0.00790567	0.408888	0.170809	0.256545
STC1	0.0435656	0.45556	0.00713426	0.625929	0.0280035	0.43914
STC2	0.00420105	0.455416	0.000333597	0.636631	0.057678	0.316233
STIL	0.00184587	-1.8733	0.00145301	-2.65567	0.480314	-0.0365385
STX6	0.0037522	0.33342	7.34e-05	0.508523	0.773347	0.0160207
SUMF1	0.0234058	0.479862	0.011077	0.426567	0.258927	-0.129262
SUPT16H	0.000805412	-0.369854	0.00396854	-0.459077	0.877128	0.0226158
SURF4	0.0292155	0.235423	0.0234111	0.196809	0.681113	0.0917495
SUV39H1	0.000486057	-1.13124	0.000513316	-1.39344	0.379973	-0.0655569
SUZ12	0.0470974	-0.281736	0.0098254	-0.36416	0.126481	-0.120832
SYCE2	0.0121742	-1.94056	0.00112839	-2.4059	0.940194	0.0182674
SYT1	0.00847372	0.617564	0.0280998	0.848623	0.69003	0.117149
SYTL1	0.00136403	0.704698	0.0229126	0.477789	0.270994	0.431851
TACC3	0.000174038	-2.28972	0.00419731	-3.02117	0.454273	0.060586
TAF5	0.00222806	-1.19256	0.0206751	-1.00119	0.464226	-0.14385
TAF6	0.0171383	-0.454699	0.025541	-0.503837	0.503571	0.137304
TBC1D16	0.0157864	0.562026	0.0317824	0.250908	0.0936197	0.104626
TBCD	0.0111615	-0.749753	0.0191022	-0.538138	0.516765	-0.133774
TCEAL4	0.0284023	0.283699	0.0356334	0.444699	0.0915137	0.0766152
TCF19	0.00641679	-1.96801	0.000108837	-2.9101	0.522887	0.0823981
TCF3	0.0343062	-0.543527	0.0231332	-0.474511	0.936407	0.00975626
TCP10L	0.00470755	1.13642	0.0335268	0.462985	0.0468468	0.498248
TCTA	0.0122685	0.777902	0.0184037	0.464694	0.00406721	0.440747
TDG	0.00106768	0.183537	0.0253135	-0.130281	0.554216	-0.0276839
TEAD4	0.0246678	-0.895383	0.000948974	-0.887732	0.941866	0.0129422
TFDP1	0.00043228	-0.698703	0.000133393	-0.650205	0.185138	-0.0260472
TGFA	0.0216168	0.295061	0.0211203	0.215782	0.494036	0.0577195
TGFB3	0.0412005	0.370046	0.0123168	0.441926	0.139563	-0.522205
THAP10	0.00180402	-0.83108	0.0033327	-0.901968	0.222992	-0.248559
THAP6	0.019754	0.408771	0.0295646	0.277947	0.0411827	0.338814
THBS3	0.000760628	0.798489	0.0165017	0.547655	0.927248	-0.0271717
THNSL1	0.00168912	0.503623	0.000686116	1.11431	0.873009	0.0271284
THOC1	0.00186914	-0.465561	0.017676	-0.338195	0.474749	0.0882964
THOC4	0.000385735	-0.620303	0.0192279	-0.820681	0.0730331	0.456953
THOC5	0.0152441	-0.190659	0.0334685	-0.226646	0.438386	-0.0264095
TIGA1	0.00134019	0.60882	0.0082441	0.518446	0.0465223	0.20593
TIMELESS	0.000963822	-1.28249	0.000251459	-0.971011	0.922111	-0.00575882
TIPIN	0.000654691	-1.37566	0.0164503	-0.709123	0.00882029	0.272498
TK1	6.86e-05	-3.22855	2.27e-06	-2.90718	0.685008	0.0313039
TLCD1	0.0465117	-0.501609	0.0394868	-0.117818	0.146242	0.242423
TMC4	0.00444874	0.534599	0.00816977	0.609452	0.231587	-0.315618
TMC6	0.0214632	0.338083	0.00595562	0.494964	0.554412	0.0291008
TMED1	0.0140943	-0.292334	0.035502	-0.244563	0.0710246	-0.237044
TMED10	0.00812428	0.521328	0.00422153	0.575009	0.216408	0.30555
TMED4	0.0314042	0.274936	0.0192827	0.233985	0.33352	0.0837784
TMEM106C	0.0144469	-1.02606	0.0126518	-0.410558	0.235644	0.188545
TMEM109	0.0029591	-0.594127	0.000349388	-0.360892	0.134748	-0.183754
TMEM120B	0.00951984	0.904037	0.00459985	0.437561	0.524371	-0.155045
TMEM125	0.00332624	0.309993	0.00854911	0.208162	0.0765441	-0.123726
TMEM127	0.0284165	0.358302	0.0330652	0.326188	0.23157	-0.207204
TMEM134	0.0176739	0.632492	0.00938219	0.292465	0.0573908	0.237825
TMEM147	0.0131463	0.243271	0.0205954	0.331041	0.0693211	0.265037
TMEM149	0.0362677	-0.735552	0.0392331	-0.955003	0.712437	-0.0588078
TMEM150A	0.00971658	0.828419	0.00109424	0.672469	0.430823	-0.0911392
TMEM169	0.0320273	0.92656	0.0176967	0.594006	0.567735	-0.221837
TMEM170A	0.00355302	-0.463817	0.0228259	-0.373623	0.0991685	-0.243885
TMEM175	0.0041222	0.331937	0.0218383	0.357367	0.239926	0.215874
TMEM194	0.00367512	-1.12218	0.000609998	-1.42599	0.378353	-0.114927
TMEM194A	0.00728075	-1.16495	0.001216	-1.38957	0.610723	-0.0386427
TMEM4	0.00204887	0.425524	0.00974232	0.293566	0.0206872	0.356642
TMEM41A	0.0310603	0.2642	0.0152164	0.182624	0.296778	0.147306
TMEM43	0.00991132	0.269462	0.0338106	0.150037	0.595161	-0.0384728
TMEM45A	0.0221178	1.03114	0.00787204	0.829155	0.397373	0.124088
TMEM48	0.0193842	-0.61823	0.0192008	-0.330711	0.869893	-0.0192386
TMEM51	0.00246818	-0.388231	0.0038819	-0.794876	0.873686	0.0103474
TMEM63B	0.0284966	0.617009	0.0097167	0.513545	0.9217	-0.0297456
TMEM91	0.0372619	0.574443	0.0341579	0.442779	0.106163	0.351158
TMEM97	0.00270835	-0.0671343	0.00960573	-0.377955	0.288835	0.142846
TMEM9B	0.00726275	0.429653	0.0399478	0.264333	0.644844	0.034615
TMPO	0.00880028	-1.96151	0.00765104	-1.88065	0.0453933	-0.861049
TMSB15A	0.00323385	-3.31406	0.000160641	-2.21867	0.548458	-0.220579
TMTC2	0.0015605	0.328911	0.0114084	0.390326	0.526102	-0.23127
TNFAIP8L1	0.0380358	-1.54282	0.00270597	-1.42541	0.0349447	-1.33704
TNFAIP8L3	0.0268109	0.274364	0.013503	-1.61145	0.834818	-0.104667
TNFRSF19	0.00135824	0.445103	0.0188692	-0.422561	0.694001	-0.102431
TNFRSF21	0.041899	0.12469	0.0241673	0.292338	0.375238	0.084507
TNR	0.0447194	0.554645	0.0443887	-0.609234	0.871031	0.0591361
TNRC15	0.0230263	0.311043	0.0281248	0.241082	0.260515	-0.144613
TOE1	0.0398156	-0.782576	0.00344251	-1.05904	0.619919	0.0366495
TOLLIP	0.0358891	0.49705	0.0190887	0.411013	0.0172392	0.609737
TOMM40	0.00413509	-0.196111	0.000517359	-0.500091	0.444209	0.0585248
TOP2A	5.42e-05	-2.49692	6.94e-06	-2.86456	0.0065691	-0.416272
TOP3A	0.00434296	-0.512914	0.0040597	-0.91397	0.00488168	-0.268943
TOPBP1	0.000136917	-0.942003	0.00226505	-1.12506	0.229546	-0.155012
TP53AP1	0.0121402	0.430845	0.0437984	0.405207	0.861105	-0.0176193
TPD52L1	0.00335829	0.338607	0.0275721	0.288255	0.0521959	-0.0975271
TPMT	0.00764958	0.685541	0.0341786	0.320447	0.00669632	0.393322
TPP1	0.000647336	0.857043	0.000428393	0.998995	0.0105376	0.603271
TPRG1	0.0227796	-0.302811	0.0134681	0.52178	0.163033	-0.123038
TPRG1L	0.00134531	0.354547	0.00137948	0.442927	0.121632	0.124589
TPX2	0.00308212	-1.71647	0.00482635	-2.08587	0.77576	-0.0289549
TRAIP	0.0116622	-2.39689	0.000591109	-2.05686	0.134164	-0.179765
TRAPPC2P1	0.0286028	0.341628	0.0244032	0.45824	0.0347173	0.239597
TRIOBP	0.0263662	-0.594766	0.0147358	-0.973203	0.847821	0.034148
TRIP13	1.42e-06	-1.92751	6.07e-05	-2.22059	0.808556	-0.0163422
TRIP4	0.00547253	0.347912	0.0301244	0.152184	0.907807	-0.0175734
TROAP	0.00294644	-2.37549	0.000907745	-2.72542	0.507037	0.0640433
TRPM4	0.0113001	0.563229	0.00162834	0.549804	0.346221	-0.165776
TSEN54	0.0182735	-0.469769	0.0245159	-0.439098	0.00541904	0.539371
TSPAN31	0.00252405	0.467522	0.00698528	0.381537	0.0231072	-0.589398
TSPO	0.00526402	0.673984	0.0461774	0.228377	0.503451	0.0297436
TST	0.0137839	0.16929	0.00135745	0.341788	0.138657	-0.0684166
TSTA3	0.00491999	0.525327	0.011873	0.396497	0.0534563	0.331678
TTC14	0.0136867	1.01848	0.0004094	1.24678	0.00480135	0.457209
TTC17	0.0261952	0.533037	0.0173395	0.574558	0.17651	0.155778
TTC19	0.0271342	0.346463	0.000873549	0.67103	0.257892	0.133136
TTC38	0.024867	0.483763	0.013695	0.337556	0.0499643	0.386577
TTF2	0.00114542	-0.751561	0.00075606	-0.952073	0.215124	0.105474
TTK	0.00152366	-2.08532	0.00043258	-2.09565	0.127604	-0.344864
TUBA1C	0.00404726	-0.229691	0.0035618	-0.334383	0.400196	-0.0462264
TUBA3D	0.00236496	0.5171	0.0495369	-0.398605	0.125253	0.356417
TUBB	0.00140771	-0.671671	0.000605362	-0.552501	0.720823	-0.0248393
TUBB2C	0.0488902	-0.227854	0.000561036	-0.632705	0.424687	0.0685942
TUBG1	0.0037978	-0.528759	0.0025488	-0.728	0.111907	0.40515
TWSG1	0.0381963	-0.328206	0.0491538	-0.312506	0.214034	-0.149443
TXNDC12	0.00744595	-0.377779	0.00212001	-0.373421	0.492378	0.0515785
TYMS	5.35e-05	-2.60769	0.000275429	-3.70142	0.196642	0.109984
TYRO3	0.0185786	-1.05982	0.00195026	-0.755632	0.0435048	0.179744
U1SNRNPBP	0.0425004	0.426886	0.0327276	0.261527	0.346881	0.143998
U2AF1L4	0.049777	-0.452798	0.0131737	-0.671052	0.419528	-0.190252
U2AF2	0.00348843	-0.336548	0.0356482	-0.244656	0.953232	-0.0049169
UBAP1	0.0319786	0.313047	0.00618839	0.360431	0.17514	0.124863
UBAP2L	0.00154428	0.419278	0.0020549	0.473691	0.0513113	-0.206818
UBE2C	0.000346876	-2.20419	0.000871164	-2.82577	0.0652976	-0.116601
UBE2E1	0.0380107	0.224035	0.0125084	0.378664	0.0549676	-0.247099
UBE2F	0.0466095	0.360837	0.0499117	0.230279	0.0740673	0.104657
UBE2J1	0.0141461	0.656393	0.0010162	0.455861	0.755422	-0.0202716
UBE2T	3.78e-05	-1.85212	5.4e-05	-1.93022	0.0450831	0.344493
UBE3B	0.0202879	0.483234	0.00731237	0.428806	0.0312056	-0.622809
UBLCP1	0.0137057	0.311567	0.0451047	0.389334	0.552755	0.100203
UBR7	0.00469376	-1.28236	0.00472397	-1.37242	0.33969	-0.108305
UBTD1	0.000963269	0.630486	0.0481548	0.285746	0.101941	0.328693
UBXN2A	0.00201953	-0.508602	0.00660527	-0.703733	0.738453	-0.0204178
UCHL5IP	0.037995	-0.589257	0.000316887	-1.18248	0.0528977	0.200086
UCK2	0.0324236	-0.415603	0.0227474	-0.708305	0.471765	0.118313
UCRC	0.0199286	0.389925	0.00198771	0.548943	0.111191	0.155554
UHRF1	1.26e-05	-2.37365	0.00219341	-1.9853	0.0160084	-0.659456
UNC84B	0.0012366	-0.918229	0.0132042	-0.412128	0.00480696	-0.387224
UQCC	0.00539997	0.811488	0.025675	0.66163	0.215179	0.172403
UROD	0.0142172	0.248762	0.00705614	0.255689	0.235482	0.129647
USF1	0.0442253	0.379445	0.0302408	0.112782	0.34577	0.373105
USMG5	0.00202576	0.708682	0.000885449	0.77147	0.000631863	1.26143
USP1	0.0484978	-1.08631	0.001193	-1.47883	0.0269323	-0.151733
USP13	0.00253445	-0.356591	0.00088012	-0.657087	0.0815451	-0.512537
USP37	3.69e-05	-0.839018	0.0394409	-0.461013	0.0939557	-0.156855
UST	0.0407113	0.290014	0.00392183	0.771258	0.270273	-0.273632
VAMP3	0.00544943	0.356838	0.00581245	0.212903	0.581262	0.0466045
VGF	0.021248	-0.388838	0.00410264	-0.712073	0.192621	0.362733
VKORC1	0.0169705	-0.728534	0.00176863	-0.777427	0.146647	0.181947
VKORC1L1	0.042027	-0.334621	0.000291433	-0.379932	0.674059	0.0296704
VPREB3	0.00796145	1.98179	0.00247031	1.30681	0.00893094	1.66538
VPS28	0.0123626	0.413834	0.025231	0.268978	0.151585	0.19723
VPS8	0.0119392	0.421502	0.0307139	0.277302	0.230645	0.136496
VRK1	0.00351903	-1.07659	0.000435811	-1.55798	0.102821	-0.177651
WBSCR28	0.00610601	-0.480594	0.0415472	-1.48339	0.807976	-0.0744623
WDR13	0.0447111	0.399565	0.00231174	0.372139	0.371722	-0.111112
WDR22	0.00199255	0.607197	0.00132605	0.305425	0.362046	0.12252
WDR34	0.000974205	-1.34323	0.000236279	-1.40163	0.409169	0.0633759
WDR37	0.00330381	0.46633	0.0111154	0.517393	0.267353	-0.214843
WDR51A	0.000481835	-1.37861	0.000169113	-1.64675	0.0262528	-0.310318
WDR59	0.00637117	0.278652	0.00269918	0.471751	0.126401	-0.11441
WDR62	0.00761916	-2.70233	0.00118797	-2.88093	0.148217	0.384289
WDR67	1.73e-05	-1.34644	0.000513594	-1.10504	0.0393854	-0.28712
WDR68	0.0446332	-0.394876	0.039354	-0.309583	0.377839	-0.0478696
WDR76	0.000200609	-2.8624	0.000860775	-3.69391	0.330715	-0.126954
WDR79	0.0131646	-0.602509	0.00277657	-0.828383	0.864115	-0.0438405
WDR81	0.0107157	0.92974	0.0365839	0.58253	0.611929	0.143339
WDYHV1	0.0286241	-0.468891	0.027097	-0.299347	0.56144	0.0741509
WEE1	0.000418922	-1.18702	0.00223844	-1.27827	0.0496044	-0.285797
WIPI1	0.0100162	0.435437	0.0444079	0.370397	0.139558	0.107329
WWC1	0.000200645	0.425667	0.0108741	0.260402	0.0219522	-0.252428
XRCC1	0.0177183	-0.311547	0.0315806	-0.491658	0.894769	-0.00783979
XRCC3	0.0180694	-0.510679	7.22e-05	-1.49013	0.642631	-0.151452
XRCC6	0.00600119	-0.202173	0.00240711	-0.326091	0.248319	0.0668156
XRCC6BP1	9.51e-05	-0.641453	0.000668156	-0.7679	0.585484	-0.0967544
YBX2	0.00609958	-0.951476	0.00011768	-0.720915	0.308877	-0.262032
YIPF1	0.00553801	0.222942	0.0250133	0.201941	0.165636	-0.128117
YIPF2	0.00164827	0.580584	0.0392301	0.517858	0.284621	0.442956
YPEL2	0.00124571	0.631839	0.0242365	0.909827	0.00663029	-1.16513
YWHAH	0.00713149	-0.711152	0.000292529	-0.668728	0.119398	-0.189886
YWHAQ	0.000337386	-0.318492	0.0242589	-0.298222	0.612415	0.030989
ZAN	0.0385291	-0.413013	0.00904388	0.601222	0.135794	-0.31458
ZBTB22	0.0258622	0.305422	0.043223	0.262861	0.864423	0.0181048
ZCCHC24	0.0198954	0.359285	0.0200329	0.621146	0.433133	-0.265283
ZDHHC12	0.0182191	-0.30994	0.000179531	-0.800207	0.301615	0.188292
ZDHHC6	0.000893335	-0.496753	0.00448134	-0.500621	0.0331372	0.0967887
ZFP112	0.0159485	-0.452758	0.0347312	0.744966	0.0673379	-0.298509
ZFYVE26	0.0010405	0.775349	0.0154833	0.470003	0.406756	-0.0801749
ZIC2	0.0496736	-0.175888	0.0058715	-0.583961	0.022281	-0.178659
ZMYM1	0.00413545	-0.286878	0.0279286	-0.195478	0.00128218	-0.358894
ZMYND8	0.0115607	-0.237218	0.0198181	0.35905	0.0844512	-0.426872
ZNF165	0.00504961	-0.896175	0.0119227	-0.623923	0.979333	0.00380049
ZNF252	0.003415	0.433704	0.00155295	0.375334	0.874302	0.00669158
ZNF26	0.00189811	-0.259645	0.0414898	-0.329344	0.0276536	0.332792
ZNF271	0.0152121	0.495379	0.00185186	0.555966	0.0117547	0.21147
ZNF35	0.0248469	0.208142	0.00687956	0.392155	0.906326	-0.0161064
ZNF426	0.00682013	0.268249	0.00830852	0.630976	0.394002	-0.228482
ZNF434	0.0293496	0.167611	0.00658557	0.382742	0.789556	-0.0346117
ZNF462	0.0490506	0.637908	0.0177486	0.391497	0.0420539	-0.997906
ZNF473	0.0126614	-0.427749	0.00823929	-0.451075	0.821315	-0.0243527
ZNF573	0.0360861	0.667998	0.00275534	0.788608	0.793433	-0.0547652
ZNF606	0.0354236	0.376924	0.0027283	0.607134	0.350626	-0.22904
ZNF622	0.0123608	0.241329	0.00945244	0.306022	0.94731	-0.00496444
ZNF689	0.00093377	-0.419721	0.0438793	-0.166792	0.0189724	-0.228465
ZNF695	0.0343868	-0.798921	0.0206395	-1.38045	0.194972	0.150273
ZNF791	0.0213651	0.395582	0.00393718	0.492902	0.699635	-0.0540489
ZRANB1	0.0420419	-0.680134	0.00515077	-0.629104	0.0806556	-0.439393
ZW10	0.00695178	-0.24282	0.00437772	-0.164044	0.0126511	-0.119622
ZWILCH	0.0143574	-1.38616	0.011675	-0.418737	0.830127	0.0737271
ZWINT	0.00183806	-1.91418	0.000682998	-2.051	0.0368595	0.435137
