# Supplementary material for: Biological specificity of CDK4/6 inhibitors: dose response relationship, in vivo signaling, and composite response signature
Source: Oncotarget. 2017 Jun 10;8(27):43678–91. doi: 10.18632/oncotarget.18435 (PMC5546433; doi:10.18632/oncotarget.18435)
Supplement: Supplementary file 3 [file oncotarget-08-43678-s003.xlsx]

## Sheet: Sheet1
	MB468_p.value_PD	MB468_logfc_PD	MB468_p.value_LY250	MB468_logfc_LY250	MB468_p.value_LY1	MB468_logfc_LY1
A2M	0.0293024	-0.445605	0.0225135	-0.568567	0.0169587	-0.400106
AADACL1	0.838971	-0.0175385	0.0117893	0.240134	0.0212173	0.143818
AARS2	0.064808	-0.269137	0.0148066	-0.445831	0.0111774	-0.656878
ABHD14A	0.127443	0.219443	0.032695	-0.608659	0.00322409	-0.811368
ABHD3	0.938054	0.00858151	0.0316601	0.483124	0.00600965	0.68791
ABHD6	0.631883	0.0459017	0.0138797	0.434712	0.0121591	0.461017
ABHD7	0.812718	0.0287924	0.0214423	0.355435	0.00814441	0.520217
ABTB1	0.0587169	0.279443	0.00144193	-0.98739	0.000345848	-1.703
ACACB	0.226915	-0.337327	0.00799252	-0.685112	0.0121325	-0.879846
ACAD11	0.0477547	0.340615	0.0466825	0.31149	0.0496532	0.373462
ACOT9	0.0102185	0.390572	0.00178387	0.375864	0.016819	0.602047
ACYP1	0.191922	0.348617	0.00302016	0.534098	0.00244023	0.412444
ADAMTSL3	0.0662536	-0.917486	0.0191047	-1.44078	0.035282	-0.942476
ADD3	0.289153	-0.180267	0.0119268	-0.61239	0.0166536	-0.759773
ADK	0.028244	0.410401	0.00361997	0.400049	0.00151275	0.449434
ADM	0.0273583	-0.197009	0.0395128	0.520463	2.25519e-05	1.16241
ADSS	0.12095	-0.161895	0.0321163	-0.211303	0.00779259	-0.341638
AFAP1L2	0.025209	-0.280128	0.00257419	-0.700528	0.00102055	-0.811445
AHNAK	0.694397	0.048057	0.0152535	-0.546062	0.00795005	-0.953323
AK3	0.00411099	0.388757	0.00415079	0.363434	0.00140038	0.643373
AKIRIN2	0.0137623	-0.14721	0.0257502	-0.125279	0.0148233	-0.144777
AKR1A1	0.0138562	0.302811	0.0178617	0.250017	0.00869823	0.359037
AKR1B10	0.0800119	-0.186787	0.0234447	-0.32843	0.00842327	-0.557979
ALDH18A1	0.13106	-0.210924	0.037586	-0.294817	0.031115	-0.335316
ALDH1A2	0.180099	-0.163747	0.0478285	-0.477543	0.013716	-0.306531
ALDH1A3	0.0633529	-0.26905	0.0018886	-0.673333	2.23552e-05	-0.937269
ALDH9A1	0.408991	-0.0616847	0.00858976	-0.259938	0.00725781	-0.298827
ALG14	0.0991026	0.214569	0.0246378	0.350533	0.0102457	0.454884
ALKBH8	0.0313577	-0.312615	0.0318564	-0.38446	0.0224979	-0.898619
AMD1	0.176039	0.0916948	0.0106737	0.21593	0.0247115	0.255082
ANGEL2	0.321594	0.078759	0.0478693	-0.169201	0.0217423	-0.222173
ANGPTL3	0.289032	0.320701	0.0462363	0.562179	0.00342637	0.628435
ANKRD13A	0.168084	-0.120602	0.0373692	-0.202472	0.0023218	-0.285175
ANKRD22	0.00264263	0.272496	0.000731661	0.766976	0.000324005	1.1439
ANKRD39	0.376554	0.0894682	0.042237	0.200182	0.0293484	0.228243
ANKRD50	0.279565	-0.10631	0.0163827	-0.364275	0.0162144	-0.442435
ANKRD9	0.27107	-0.372046	0.0068001	-0.278801	0.00808896	0.352391
ANO1	0.00188255	-0.374966	0.000264731	-0.423281	0.010063	-0.582416
ANXA11	0.057256	-0.260044	0.0299046	-0.265594	0.0282896	-0.530929
ANXA2P3	0.117599	0.386931	0.0354929	0.459384	0.0241701	0.617298
ANXA3	0.680226	-0.0740306	0.0193059	0.58319	0.0260686	0.646037
AP2M1	0.162881	0.0502928	0.00953542	0.148559	0.0299077	0.278229
AP3B1	0.0349194	-0.226567	0.00962967	-0.223476	0.0179851	-0.248037
APM-1	0.121564	-0.684194	0.0232028	-1.12427	0.0321208	-1.60546
APOL6	0.135815	-0.36916	0.0183037	-0.873063	0.0452535	-1.15127
AQP11	0.385749	-0.141894	0.0408071	-0.519882	0.0123473	-0.737733
ARD1A	0.189594	0.110471	0.00409503	0.188406	0.045606	0.276449
ARHGDIB	0.205568	-0.101519	0.0151216	-0.308619	0.00222646	-0.516589
ARHGEF17	0.467348	-0.179576	0.0239227	-0.52651	0.0387423	-0.563742
ARHGEF5L	0.0667702	-0.188646	0.0375563	-0.245527	0.0321424	-0.245374
ARHGEF6	0.061808	-0.193846	0.00451498	-0.600628	0.00671792	-1.00699
ARID3A	0.0585482	-0.230697	0.0151148	-0.350894	0.0127019	-0.369744
ARID5B	0.0643314	-0.158198	0.00262469	-0.427157	0.00230454	-0.779451
ARL16	0.274339	0.149455	0.0157093	0.241908	0.0179295	0.348806
ARRB1	0.0638982	-0.134553	0.011983	-0.43997	0.00647229	-0.846672
ARRDC5	0.44781	-0.166995	0.0497271	-0.687537	0.00924136	-1.87411
ARSJ	0.324282	-0.226765	0.0259033	-0.758834	0.0447989	-0.715419
ASAP3	0.120553	-0.259948	0.0240643	-0.410925	0.0260727	-0.685805
ASB4	0.0652876	-0.546016	0.0115566	-0.665195	0.0358812	-0.477954
ASCL2	0.027266	-0.559077	0.00562861	-0.702147	0.0272078	-1.85651
ASS1	0.200396	-0.10094	0.0278026	-0.236629	0.00169079	-0.546479
ATF6	0.129626	-0.156586	0.0407648	-0.365925	0.0041811	-0.530686
ATL3	0.0691651	0.155286	0.030676	0.185206	0.0011222	0.503289
ATP13A5	0.403701	-0.0626653	0.00311314	-0.478599	0.00354441	-1.09258
ATP1B1	0.0388187	-0.117185	0.0333293	-0.279981	0.00181207	-0.387603
ATP1B4	0.00315589	-0.378235	0.0342044	-0.164263	0.00369776	-0.293493
ATP5D	0.735775	0.0301919	0.0448572	0.351861	0.0100193	0.47287
ATP5L	0.195374	0.145948	0.012511	0.148342	0.0487673	0.144314
ATP6V0B	0.115909	0.135353	0.0376774	0.337375	0.00057011	0.466439
ATP6V1B1	0.0296679	-0.424234	0.00118985	-1.1748	5.70533e-05	-2.25909
ATP6V1D	0.177941	0.078399	0.00372586	0.324425	0.00175407	0.421239
ATP6V1E1	0.115889	0.140448	0.0263363	0.280684	0.0101596	0.379131
ATP7A	0.313803	-0.168633	0.0037289	-0.799243	0.0185287	-0.68261
ATP8B3	0.996897	-0.000602033	0.0392231	0.429595	0.0366972	0.443633
B3GALT4	0.264271	0.172405	0.0155923	-0.557288	0.00206662	-1.1604
B3GAT3	0.060746	0.38022	0.00627335	0.802228	0.00501407	0.99532
BAMBI	0.0975235	-0.135315	0.00913983	-0.393531	0.00113351	-0.649716
BBS1	0.99656	-0.000288802	0.0207408	0.251379	0.0136572	0.429695
BBS12	0.0564331	-1.01846	0.0232505	-1.48218	0.00409639	-1.51581
BBS2	0.143521	0.0711238	0.0037424	-0.439521	0.00113901	-0.606638
BBX	0.00260961	-0.204017	0.0116921	-0.444117	0.0475223	-0.364328
BCAR3	0.0426983	-0.283583	0.00792007	-0.482269	0.0301176	-0.337793
BCAS3	0.983541	-0.00373791	0.00488931	-0.534301	8.36006e-05	-0.378798
BCL11A	0.0398143	-0.541124	0.00450853	-1.07078	0.00527247	-1.52507
BCL3	0.0716317	-0.196012	0.000899242	-0.560611	0.0017726	-0.757439
BCL7C	0.0152603	0.474694	0.0125235	0.534266	0.00516341	0.850128
BCL9	0.00609496	-0.32804	0.00537463	-0.339487	0.0125772	-0.304396
BCMO1	0.256258	-0.415064	0.0372597	-0.814601	0.0237193	-1.26464
BEND6	0.301322	0.14468	0.0291045	0.30578	0.025994	0.304294
BHLHB2	0.349019	-0.0525133	0.0342183	-0.168145	0.0389325	0.297655
BMF	0.123093	-0.2186	0.0372231	-0.561249	0.00596459	-0.70789
BMPR2	0.243191	-0.103749	0.0193486	-0.335376	0.0221467	-0.354468
BNIP1	0.0378426	0.27763	0.0210712	0.234369	0.022838	0.248015
BOP1	0.168718	-0.107636	0.0160769	0.280334	0.00510101	0.405939
BPHL	0.107196	0.227912	0.0202393	0.29815	0.0469563	0.2575
BRI3	0.00471407	0.193294	0.0105059	0.757436	4.19825e-05	1.20872
BRPF3	0.3299	-0.167602	0.00870788	-0.233395	0.00305771	-0.315764
BTBD12	0.244953	-0.168072	0.00401267	-0.37614	0.0161433	-0.563978
BTG1	0.137929	-0.259266	0.0395479	-0.529294	0.0153706	-0.885522
BTN3A2	0.658866	-0.0644677	0.0127858	-0.470865	0.0481524	-0.672296
C10ORF140	0.302087	-0.146877	0.0181646	-0.53239	0.0235404	-0.554093
C10ORF54	0.0189713	-0.33707	0.0107033	-1.4264	0.000100761	-1.88614
C10ORF58	0.431569	0.0437872	0.0380316	0.0973788	0.00303188	0.256983
C10ORF6	0.394083	0.0720965	0.0374239	0.208344	0.00259931	0.47807
C10ORF81	0.00590694	-0.619088	0.000427543	-1.5979	0.00171062	-3.06266
C11ORF57	0.48859	0.0661611	0.0398391	0.344714	0.0323091	0.27415
C11ORF59	0.0424795	0.199284	0.0443292	0.195341	0.0454513	0.299055
C12ORF26	0.949088	0.00519458	0.0316144	-0.290712	0.00963626	-0.579442
C12ORF59	0.0206372	-0.591545	0.00731346	-0.799115	0.00279361	-1.82683
C12ORF76	0.0362182	0.310316	0.0235997	0.236585	0.0393735	0.226503
C13ORF15	0.482571	-0.0851896	0.000406566	-0.765874	8.26684e-05	-1.1931
C13ORF29	0.151671	0.46078	0.0154798	0.732944	0.00900783	1.20751
C14ORF11	0.168556	-0.33453	0.0173054	-0.48125	0.00617622	-0.437489
C14ORF142	0.168896	0.183754	0.0338012	0.253474	0.023847	0.399258
C14ORF145	0.0848831	-0.143299	0.000822084	-0.563285	0.0115025	-1.31746
C14ORF147	0.203172	0.0774613	0.0104826	0.255366	0.00163106	0.631302
C14ORF149	0.0654813	0.244683	0.017078	0.39989	0.0132007	0.450819
C14ORF174	0.151506	0.304411	0.0104308	0.648496	0.00455682	0.541907
C14ORF2	0.0789051	0.289488	0.0119859	0.442573	0.00960027	0.513866
C14ORF56	0.733302	-0.129167	0.037804	-0.152946	0.0147701	-0.570851
C15ORF24	0.0205935	0.186315	0.0255174	0.18239	0.0189001	0.199774
C16ORF91	0.259389	0.162347	0.0171243	0.321859	0.00900361	0.198529
C17ORF96	0.64646	0.0636934	0.0364097	-0.24504	0.0123507	-0.222532
C18ORF19	0.0138638	0.16419	0.0119803	0.236334	0.0062235	0.250186
C18ORF22	0.167303	0.285291	0.028293	0.457175	0.033649	0.485033
C19ORF24	0.589426	0.096422	0.0155779	0.409123	0.00822419	0.714333
C19ORF40	0.0331879	0.222956	0.0395944	0.325238	0.0117394	0.331744
C19ORF50	0.463939	0.0271756	0.000328515	0.261472	0.0104334	0.484221
C1ORF115	0.162556	-0.150565	0.0293763	-0.31358	0.0167625	-0.391788
C1ORF172	0.217869	0.153026	0.00923719	0.308967	0.0185742	0.43694
C1ORF216	0.313549	0.179051	0.0334105	0.252409	0.00136477	0.441955
C1ORF218	0.22047	-0.262779	0.040097	-0.39148	0.0345304	-0.419443
C1ORF31	0.181204	0.278423	0.0484153	0.340424	0.0093004	0.580488
C1ORF35	0.100382	0.153564	0.0105484	0.177967	0.0430091	0.21588
C1ORF43	0.15429	0.187636	0.0439632	0.334258	0.0252671	0.394041
C1ORF53	0.105529	-0.159832	0.00431902	-0.535071	0.000450327	-1.11658
C1ORF58	0.262359	0.204438	0.0394305	-0.716448	0.00395026	-0.689457
C1ORF61	0.00997226	0.571855	0.0192665	1.1256	0.000190095	1.31943
C1ORF71	0.341129	-0.115678	0.0377864	-0.545907	0.0482784	-0.606708
C1ORF86	0.0838567	0.165601	0.0121875	0.318458	0.00397159	0.361845
C1ORF97	0.00105562	0.440951	0.000625368	0.417086	0.0027735	0.454146
C20ORF186	0.269057	0.29505	0.0444692	0.605558	0.0202269	0.54269
C20ORF20	0.112961	-0.0753422	0.032803	-0.178953	0.0232226	-0.299229
C20ORF46	0.29755	-0.267	0.0150996	-0.427999	0.0271012	-0.416123
C20ORF54	0.227544	-0.222969	0.0077132	-1.03789	0.00866408	-1.06428
C21ORF57	0.0474017	0.275027	0.00717248	0.517184	0.00653535	0.616905
C21ORF69	0.181803	-0.757631	0.0267355	-1.02265	0.0247763	-1.00699
C21ORF70	0.241466	0.142751	0.0337041	0.193258	0.0313402	0.227009
C2ORF67	0.305378	-0.278928	0.0431874	0.569709	0.0447887	-0.506026
C2ORF70	0.440755	0.329579	0.0378733	1.1924	0.00650882	2.18107
C2ORF82	0.0937097	-0.837877	0.0118882	-0.973195	0.0185913	-1.10346
C3ORF52	0.0486112	0.199267	0.00342565	0.332781	0.00172124	0.470002
C3ORF64	0.0844556	-0.347186	0.0187107	-0.627005	0.00976361	-0.409658
C4ORF34	0.102111	0.208489	0.0486816	-0.274561	0.00500666	-0.586543
C4ORF46	0.412012	0.0558232	0.000184012	0.369256	0.00930026	0.412073
C5ORF32	0.0326811	0.418163	0.0141331	0.706807	0.00783902	0.790295
C5ORF41	0.520325	-0.130262	0.0212284	-1.15991	0.00439142	-1.41315
C5ORF45	0.105677	0.451228	0.0146604	0.542053	0.0172878	0.518727
C5ORF62	0.00612718	0.394819	0.0133334	0.343898	0.00762209	0.425276
C6ORF141	0.364818	0.382736	0.030717	1.01619	0.000889056	1.84485
C6ORF165	0.0176503	-0.426531	0.0418732	-0.867548	0.00600641	-1.46295
C6ORF168	0.984395	0.00170914	0.00649153	0.275556	0.000941072	0.317326
C6ORF85	0.00911791	-0.372321	0.00451706	-0.393061	0.00532094	-0.379685
C7ORF40	0.103877	0.148451	0.00205601	0.374738	0.0051106	0.600218
C7ORF49	0.0389261	-0.156846	0.00138307	-0.412791	0.00059338	-0.789799
C7ORF59	0.0204403	0.340151	0.0059214	0.408876	0.0109077	0.471642
C8ORF33	0.082564	0.123933	0.0205341	0.200594	0.00154487	0.42525
C8ORF40	0.139523	0.113944	0.0212815	0.070682	0.0434101	0.117235
C9ORF103	0.0498115	0.670735	0.0392871	0.681651	0.00839733	1.1329
C9ORF30	0.164598	0.165641	0.00501814	0.413683	0.0166093	0.611564
C9ORF89	0.623893	0.0971569	0.0303773	0.245672	0.0206929	0.321515
CA5BP	0.0132936	0.744758	0.040335	0.661406	0.000211886	1.31147
CA9	0.0802108	-0.212326	0.00838468	0.482684	0.00131389	1.31046
CABC1	0.0975815	-0.219192	0.00729391	-0.789073	0.00244316	-1.24199
CADM4	0.144466	-0.140055	0.0133949	-0.379127	0.00339379	-0.514855
CADPS2	0.328031	-0.135662	0.0271471	-0.445219	0.0164575	-0.541676
CALM2	0.182094	0.113232	0.0285934	0.116658	0.0191741	0.12593
CAMK2G	0.439398	-0.0769975	0.0497894	-0.269631	0.0119259	-0.500295
CAPN13	0.0232008	-0.310032	0.003612	-0.894148	6.07618e-05	-1.21678
CAPN14	0.0233536	0.383389	0.00199468	0.792712	0.000886235	1.17554
CAPN2	0.0457721	-0.300098	0.0359113	-0.333812	0.0112688	-0.510905
CAPN9	0.176533	-0.179019	0.0240055	-0.405796	0.00170002	-0.863921
CARD8	0.456531	0.0711208	0.00736462	-0.241108	0.00798031	-0.701629
CASP1	0.434814	-0.0847876	0.0146618	-0.40428	0.00138792	-0.753976
CASP14	0.0022721	-0.327962	0.030444	-0.96061	0.0204999	-0.845587
CAV1	0.823264	0.0180892	0.0175143	0.226622	0.0362547	0.17785
CBLB	0.46293	-0.120174	0.00361782	-0.512145	0.00928575	-0.755546
CBWD3	0.0217216	0.367822	0.0157056	0.360162	0.0219573	0.403608
CBX5	0.209945	0.163431	0.00346709	0.523719	0.00113316	0.896029
CBX7	0.697032	0.0540699	0.0232492	-0.236564	0.000592748	-0.677455
CCBL2	0.229684	-0.177852	0.025237	-0.470475	0.0145417	-0.601827
CCBP2	0.00777217	-0.393998	0.0104781	-0.497547	0.000820559	-0.74528
CCDC102A	0.0319131	-0.311841	0.00252528	-0.581074	0.00156923	-0.67094
CCDC120	0.0209185	-0.38407	0.00072409	-0.543231	0.00376851	-0.274808
CCDC15	0.0529712	-0.514308	0.0154148	-0.659716	0.0271595	-1.13179
CCDC23	0.757242	-0.0287386	0.0394646	-0.143065	0.000948914	-0.406896
CCDC24	0.502271	0.068671	0.0304735	-0.287106	0.00592659	-0.473703
CCDC28A	0.814536	0.0344631	0.0107807	-0.5998	0.00192099	-1.12444
CCDC77	0.746788	-0.0382364	0.0165292	-0.331553	0.0428418	-0.879586
CCDC86	0.350053	-0.0932149	0.0136065	0.399895	0.0461495	0.692384
CCDC93	0.330271	0.0691974	0.0172317	0.299563	0.00872986	0.495726
CCDC99	0.128056	-0.184432	0.00254139	-0.201836	0.00017882	-0.394455
CCL22	0.0467994	-0.466319	0.00159635	-1.33025	0.00260218	-1.99807
CCNB1IP1	0.0377179	0.556354	0.00263826	0.814106	0.00167051	0.970562
CCNB2	0.490639	-0.0449319	0.0168575	-0.291867	0.00653334	-0.382796
CCNF	0.132916	-0.216167	0.00183473	-0.288366	0.00401398	-0.458982
CCNG2	0.268489	-0.228843	0.0137328	-0.834191	0.0177856	-1.05766
CCT6A	0.662461	-0.0345767	0.0495591	0.162512	0.0145645	0.316405
CCT8	0.589653	0.0304714	0.00996059	0.151582	0.00372902	0.254616
CD14	0.0821854	-0.188713	0.00149144	-0.880163	5.53593e-05	-1.63869
CD63	0.680007	0.07405	0.0232047	0.451335	0.0113305	0.554973
CD70	0.0852575	0.434506	0.00241434	1.38726	0.00244543	1.71789
CDC25C	0.743374	0.0305125	0.00761172	-0.32941	0.00174974	-0.956861
CDC2L5	0.00981146	-0.284225	0.000354336	-0.328683	0.00166364	-0.474054
CDC2L6	0.052034	-0.249569	0.0149499	-0.519778	0.00660762	-0.615148
CDC73	0.242293	-0.357297	0.018142	-0.580556	0.0269997	-0.63604
CDCA5	0.863288	-0.0171076	0.0485833	0.203614	0.0315073	0.287959
CDH5	0.43611	-0.323695	0.0458482	-0.514761	0.00928707	-0.79234
CDK5RAP3	0.0596539	0.161249	0.0103944	0.293726	0.006846	0.315436
CEBPB	0.0640336	-0.142006	0.00651309	-0.214134	0.0456345	-0.211877
CEBPD	0.0773347	-0.184864	0.00361238	-0.553732	0.000709617	-0.784966
CENPB	0.0737665	-0.101585	0.0280711	-0.151039	0.0226365	-0.233846
CENPE	0.0183216	-0.319445	0.00534763	-0.332459	0.000993186	-0.486008
CENPF	0.123142	-0.287768	0.043143	-0.470406	0.00951105	-0.761116
CENPV	0.0266691	0.159409	0.00371261	0.309755	0.0197382	0.422688
CEP70	0.393132	-0.144615	0.023487	-0.304913	0.00748269	-0.705382
CFD	0.136006	-0.467532	0.0247216	-0.982106	0.00623066	-1.54744
CGN	0.0732677	-0.163731	0.0107385	-0.328189	0.00890396	-0.344018
CGNL1	0.0364034	-0.458728	0.0482788	-1.08653	0.00513329	-1.59794
CHAF1A	0.0398697	-0.349079	0.0377684	-0.402517	0.0276965	-0.404963
CHCHD4	0.137191	0.14028	0.0312016	0.260163	0.0111031	0.322216
CHCHD8	0.0446253	0.306765	0.00479263	0.503472	0.00410566	0.459758
CHD6	0.0979883	-0.405949	0.029881	-1.02599	0.0225321	-0.752786
CHI3L1	0.25178	-0.298634	0.0108991	0.745897	0.0255065	0.574992
CHMP1B	0.0381672	0.116516	0.0119918	-0.243221	0.000809033	-0.371415
CHN2	0.426287	-0.222658	0.0164314	-0.74603	0.00334782	-0.511977
CHRAC1	0.703498	0.0383529	0.0206311	0.357008	0.00377265	0.5518
CHST12	0.752436	-0.0635818	0.0320741	-0.573599	0.0148249	-0.735168
CHST15	0.192589	-0.170317	0.0257821	-0.585459	0.000995437	-0.801893
CHST3	0.21194	-0.193261	0.0283078	-0.412827	0.0125633	-0.62603
CHST7	0.0313599	0.295026	0.0146166	0.367074	0.022435	0.317787
CIAO1	0.0961641	0.189626	0.003741	0.300426	0.0164644	0.479812
CIRH1A	0.270488	0.0874398	0.00654549	0.212525	0.00495767	0.345726
CISD2	0.0412492	0.136473	0.00374331	0.236964	0.00762894	0.387627
CITED2	0.116091	-0.413695	0.0331095	-0.661235	0.0172542	-0.882241
CITED4	0.0115523	-0.384136	0.0041668	-0.898562	0.0028344	-1.19412
CLASP1	0.0299583	-0.251251	0.0182571	-0.36558	0.0054634	-0.403017
CLCF1	0.24584	0.189057	0.00307201	0.722556	0.000488225	1.08641
CLDN1	0.0001224	-0.651043	0.00707571	-0.671589	2.03825e-05	-1.0348
CLDN8	0.953665	0.00414281	0.0425261	-0.265503	0.00217055	-0.795779
CLEC16A	0.122836	-0.276421	0.00412334	-0.342143	0.0102759	-0.290511
CLIC3	0.0120855	-0.949925	0.0263562	-1.32811	0.00250587	-2.25126
CLIC5	0.0334878	-1.32205	0.0406504	-1.48614	0.0262019	-1.46561
CLK1	0.015144	0.703301	0.0108192	1.00863	0.00128309	1.13075
CLK3	0.00783043	0.624164	0.00294075	0.774452	0.00118778	1.23572
CLLU1OS	0.157206	-0.368807	0.00651044	1.28452	0.00676435	1.36471
CLN5	0.0790734	0.292377	0.0127958	0.44328	0.0176304	0.403006
CLOCK	0.216367	0.249211	0.010541	0.89867	0.0170289	0.915718
CLPTM1	0.973004	0.00250627	0.0129809	0.324757	0.00323038	0.613347
CLTA	0.950239	-0.00649231	0.0240921	0.162132	0.00711393	0.404193
CMAH	0.0338923	-0.318585	0.00638984	-0.882486	9.83437e-05	-1.67833
CMTM1	0.811237	0.0503274	0.0204582	0.57257	0.00711686	0.948543
CMTM8	0.299298	-0.089411	0.00680084	-0.277661	0.00357325	-0.378755
CNGA2	0.560632	-0.0680657	0.0289801	-0.773439	0.00975283	-0.925875
CNNM4	0.694762	-0.16136	0.0398723	-0.677466	0.00870214	-0.703287
COBLL1	0.214509	-0.241818	0.00942532	-0.19751	0.0463297	-0.11573
COL15A1	0.309357	0.22483	0.00962845	1.18451	0.00481601	1.88055
COL18A1	0.157211	-0.613568	0.00916897	-0.748247	0.0161932	-0.692846
COL5A2	0.143599	-0.459333	0.0217682	-1.24569	0.00537675	-1.4907
COMTD1	0.26983	0.148944	0.0116036	0.474551	0.00045259	0.859673
COPA	0.261445	-0.129593	0.0100883	-0.32618	0.020457	-0.251705
COPS4	0.551974	-0.0299889	0.0414702	-0.176656	0.00387401	-0.381196
COQ2	0.0805145	-0.104776	0.00622081	-0.245776	0.001574	-0.380521
CORO7	0.602547	0.151823	0.0470271	0.916402	0.0293961	1.28506
COX11P	0.0510708	0.867688	0.0111628	0.43278	0.00951124	0.410116
CPNE7	0.68369	0.0911089	0.0298742	0.156597	0.0116855	0.21557
CPT1B	0.347586	0.379587	0.0319078	0.706307	0.0422112	0.721514
CRABP2	0.764486	-0.0133029	0.00657567	-0.304292	0.0015642	-0.537091
CRBN	0.307625	0.13217	0.0474332	-0.298335	0.0147376	-0.470879
CRIP2	0.14882	-0.265663	0.0272957	-0.345028	0.0058979	-0.8856
CS	0.855556	-0.0151617	0.043582	0.194246	0.002791	0.451269
CSAG1	0.262444	0.236709	0.0233361	0.48551	0.00405331	0.783951
CSAG3B	0.0377051	0.320717	0.0189022	0.38438	0.0119872	0.49931
CSF1R	0.55639	0.0676095	9.40494e-05	0.895303	0.000155948	1.76348
CSPP1	0.0417041	-0.46726	0.0318855	-0.541419	0.0164002	-0.611906
CTDSP2	0.197576	-0.210908	0.0171112	-0.322605	0.0176206	-0.35696
CTSC	0.69226	0.0606847	0.0154518	0.352691	0.00659508	0.431313
CTSS	0.00874661	-0.658048	0.00223163	-0.793678	0.017957	-0.541789
CUTA	0.645336	0.0350705	0.0117859	0.333875	0.00486914	0.419722
CUTL1	0.0576972	-0.374702	0.000623715	-0.979933	0.0410872	-0.529613
CWF19L2	0.325746	-0.147679	0.0406369	-0.316935	0.0145457	-0.546534
CX3CL1	0.153734	-0.205792	0.0292033	-0.342891	0.00105779	-0.446855
CX3CR1	0.154143	-0.448565	0.0388845	-0.944827	0.0245569	-1.08032
CXCL17	0.00217437	1.2372	0.0279912	0.577974	0.0156688	1.0383
CXORF38	0.744807	-0.038891	0.0265182	-0.216765	0.0119152	-0.273562
CXORF64	0.0562236	0.297505	0.0083131	0.457447	0.0232449	0.336031
CXXC5	0.00809212	-0.20808	0.000988274	-0.377318	0.00269014	-0.550868
CYB561D2	0.0028711	0.283507	0.0010287	0.256363	0.00456497	0.259526
CYB5R3	0.0649228	-0.133962	0.0498776	-0.102385	0.0248763	0.144845
CYB5RL	0.186244	0.113656	0.00521036	0.427706	0.0171095	0.300764
CYBRD1	0.0716178	-0.202218	0.00243328	-0.708092	0.000735367	-0.85652
CYP1B1	0.344865	-0.201365	0.0442217	-0.183859	0.00443563	-0.40902
CYP4B1	0.175043	-0.378051	0.00294318	-1.3101	5.17709e-05	-3.09975
CYP4X1	0.19495	-0.0949385	0.00564064	-0.485523	0.000297246	-0.823645
CYP4Z1	0.00835128	-0.559629	0.00610425	-1.49031	0.00529396	-3.11976
CYP4Z2P	0.225042	-0.299947	0.0344159	-1.09324	0.0348791	-2.00925
CYTH4	0.388305	0.340252	0.0246201	0.630276	0.00785019	0.687563
CYYR1	0.0866359	-0.261703	0.00392564	-0.428472	0.0177915	-0.85796
DAAM1	0.152243	-0.26127	0.01622	-0.643186	0.00799891	-0.777719
DAB2	0.121851	-0.33654	0.00935781	-1.63939	0.0215155	-2.07413
DBNDD1	0.238897	-0.0789322	0.0158893	0.260694	0.00211924	0.514653
DCAKD	0.0328829	0.244042	0.0314415	0.245835	0.0165802	0.378544
DCP2	0.0125708	-0.290316	0.00243513	-0.424264	0.00205927	-0.718712
DCUN1D4	0.95076	0.00636806	0.0172863	0.240865	0.00561995	0.320637
DDIT3	0.0185319	0.486021	0.0255274	0.693161	0.00480129	0.688852
DDO	0.121722	-0.558421	0.0247038	-1.06316	0.0358462	-0.912538
DDX39	0.0467114	0.386346	0.011306	0.577583	0.00160136	0.996447
DDX41	0.297955	0.122793	0.0139541	0.476356	0.00332405	0.794573
DDX55	0.214974	0.159957	0.00247412	0.285055	0.00387262	0.43011
DDX6	0.489999	-0.184951	0.0101972	-0.836469	0.0295324	-0.592057
DEDD	0.0020105	0.434456	0.00276861	0.520409	0.00464929	0.623795
DEDD2	0.379933	0.0692981	0.0347686	-0.195437	0.0203195	-0.288427
DEF8	0.0981973	0.186895	0.00029215	0.420504	0.000241134	0.478453
DEPDC6	0.158769	-0.882806	0.044563	-0.794743	0.0083333	-1.20119
DGCR5	0.00911354	0.600155	0.00129841	0.71475	0.00553326	0.950514
DHRS1	0.182018	0.163809	0.0179205	0.264802	0.0348683	0.205647
DHRS12	0.00212167	0.780473	0.0123979	0.692899	0.00656827	0.817861
DHRS3	0.0967099	0.258392	0.0141961	-0.523546	0.00427173	-0.943837
DHRSX	0.0347614	-1.42874	0.0471348	-0.580733	0.00536901	-1.4961
DHX29	0.194624	-0.144658	0.0361859	-0.191925	0.0164008	-0.208664
DIO2	0.476259	-0.156151	0.0132548	-0.608252	0.0217191	-1.2653
DLX3	0.631371	-0.124426	0.0288155	-0.479835	0.00247176	-1.02052
DMKN	0.108358	0.132034	0.0119474	0.359539	0.00785375	0.444823
DNAH2	0.57228	-0.245905	0.00148707	-1.04121	0.00672034	-0.845807
DNAJA4	0.713293	-0.0716369	0.0113405	-0.386163	0.00926735	-0.411359
DNAJC12	0.266649	0.0752991	0.00193947	-0.510505	0.000334092	-1.10082
DNAJC22	0.161432	0.339421	0.0244574	-1.1344	0.026172	-0.735819
DNAJC5B	0.0692145	-0.658077	0.0265744	-1.13801	0.0251234	-0.938569
DOCK5	0.189607	-0.308677	0.035761	-0.456248	0.0283875	-0.489422
DOK2	0.0300665	-0.545081	0.0112278	-0.533044	0.0384906	-0.379568
DOM3Z	0.498845	0.112472	0.0330818	0.278981	0.0089999	0.500883
DPH5	0.000527384	0.348035	0.000113329	0.454312	0.0128764	0.400796
DPYD	0.113236	-0.393039	0.0210833	-1.15637	0.000627459	-1.51359
DPYSL2	0.158853	-0.154005	0.00145596	-0.392009	0.00385772	-0.396193
DSC1	0.0120465	-0.594329	0.0332429	-0.556764	0.0157163	-0.502242
DSN1	0.0062558	0.499688	0.0319739	0.212984	0.0221445	0.275164
DTD1	0.0126973	0.279797	0.0068224	0.28408	0.0168436	0.180572
DUS1L	0.967432	0.00419212	0.0409509	0.234205	0.000137757	0.663367
DUSP5	0.125542	-0.171149	0.0188029	0.252241	0.0241732	0.330312
E2F4	0.165817	-0.0952226	0.0226176	0.240566	0.0130257	0.327989
EBP	0.0318988	0.276441	0.0476573	0.298259	0.000206003	0.457365
EDC4	0.121125	-0.309847	0.0393057	-0.324463	0.032128	-0.18589
EDEM2	0.0161551	0.368887	0.0219979	0.368818	0.00367789	0.570722
EDG7	0.238813	0.18376	0.00275518	-0.38512	0.0171245	-0.383558
EDN2	0.151076	-0.275602	0.000823062	-0.724417	0.0130591	-1.36343
EFEMP1	0.350018	-0.20345	0.0472082	-0.790348	0.00364596	-1.60336
EFHD1	0.0256626	-0.212434	0.00965913	-0.47038	0.0238666	-0.458855
EFNA1	0.047765	0.163731	0.00231187	-0.1914	0.000789575	-0.43012
EFNB3	0.132401	-0.548309	0.0296453	-1.4366	0.00276114	-2.01882
EGLN2	0.547555	-0.0867883	0.0472272	0.430484	0.0328317	0.425713
EHD1	0.107096	-0.160916	0.00568857	-0.463627	0.000734525	-0.562865
EIF2AK1	0.0967242	-0.215714	0.00574994	-0.234826	0.0443533	-0.317879
EIF2B2	0.0839476	0.119183	0.0220628	0.239879	0.00264917	0.366994
EIF2B3	0.190276	0.100323	0.00342017	0.447184	0.032438	0.242434
EIF4A2	0.779346	-0.0328813	0.00275472	-0.35115	0.00188652	-0.382036
EIF4EBP2	0.652511	0.0477101	0.0256228	0.329618	0.0193467	0.437269
EIF4G2	0.013156	-0.272379	0.0118847	-0.263414	0.0338345	-0.188077
ELAVL2	0.118717	-0.414094	0.0433455	-0.703989	0.0155164	-1.00338
ELF3	0.0685735	-0.102185	0.00137775	-0.364519	0.000500024	-0.546475
ELL3	0.0303478	0.205091	0.00581168	0.304102	0.0033928	0.551649
EMILIN2	0.0951411	-0.257517	0.0450144	-0.817323	0.0143594	-1.44855
EMP1	0.231987	-0.0962736	0.000602171	-0.552257	0.00170779	-0.510062
ENDOG	0.106277	0.256335	0.0448314	0.335003	0.00721369	0.526573
EPAS1	0.00583452	-0.432142	0.0196178	-0.293592	0.0299882	-0.315074
EPRS	0.196163	-0.107188	0.0270945	-0.369151	0.0104348	-0.371997
ERCC-00059	0.0987323	-0.251666	0.0357956	-0.479964	0.0309371	-0.425119
ERMP1	0.576578	-0.0990577	0.0334376	-0.38098	0.00716994	-0.547303
ERO1LB	0.128381	-0.513921	0.0335349	-0.933106	0.0318952	-1.05403
ERP27	0.0404218	-0.119997	0.00108173	-0.636247	0.000417299	-1.37076
ETAA1	0.07105	0.329777	0.0464579	0.494759	0.0461948	0.394269
EWSR1	0.103835	-0.105479	0.0276578	-0.0972446	0.0298181	-0.109226
EXOSC4	0.225073	0.175676	0.00278272	0.472092	0.000218845	0.763234
EXOSC7	0.0677488	0.165852	0.0346012	0.221767	0.0369562	0.212149
EXTL1	0.847697	-0.104446	0.0356703	-0.556486	0.02885	-0.445295
F3	0.364636	0.163101	0.0483103	0.547727	0.0269625	0.768693
FALZ	0.147339	-0.787635	0.0419122	-0.822057	0.031279	-0.834935
FAM100B	0.271664	0.084058	0.0131903	-0.495236	0.00208812	-0.846409
FAM108A3	0.76104	0.0481442	0.0170528	0.396338	0.00136841	0.711236
FAM113B	0.0331946	-0.172826	0.027064	-0.229155	0.000283869	-0.472743
FAM117B	0.147873	-0.187779	0.000443318	-0.532234	0.0141108	-0.463087
FAM118B	0.0137243	0.423361	0.00883735	0.440345	0.0411237	0.307282
FAM174B	0.318279	-0.115467	0.0310927	-0.303679	0.00261794	-0.645137
FAM195A	0.57481	0.137444	0.0162604	0.585257	0.00776723	0.617738
FAM195B	0.0157173	0.474516	0.0151513	0.440812	0.00265933	0.590887
FAM24B	0.0346895	0.366102	0.000969133	0.415029	0.0284823	0.450673
FAM39DP	0.699911	-0.0795059	0.036105	0.225519	0.0313301	0.571217
FAM49A	0.162881	-0.247511	0.0141008	-0.636701	0.0328202	-1.02165
FAM65A	0.0831063	-0.241508	0.0301838	-0.20378	0.0254733	-0.354542
FAM65B	0.0327897	-0.264594	0.00526284	-0.865272	0.00352621	-1.79483
FAM83D	0.138804	-0.135895	0.0193375	-0.301401	0.00283046	-0.40665
FAM89A	0.425151	0.0706454	0.0491179	0.274169	0.0240057	0.376397
FAM92A1	0.173285	0.403179	0.0205129	0.269361	0.0129967	0.463949
FBXL15	0.0646145	0.211328	0.0300402	0.266215	0.0433801	0.334243
FBXL6	0.0987583	0.120591	0.00160696	0.378979	0.0085625	0.701146
FBXO21	0.50506	-0.0409761	0.00696413	-0.281165	0.0108394	-0.281902
FBXO28	0.00707378	-0.166468	0.00837623	-0.185303	0.000758893	-0.28947
FBXO34	0.0128654	-0.211762	0.00345473	-0.501663	0.0247892	-0.464318
FBXO8	0.36003	-0.0797484	0.0167309	-0.303395	0.0161574	-0.584777
FEM1A	0.224431	-0.168838	0.0269721	-0.234165	0.0336812	-0.253764
FGD3	0.0176998	-0.447853	0.0196054	-1.20842	1.91088e-05	-1.82924
FGG	0.0927642	0.154874	7.6681e-05	-0.922433	0.0104764	-2.41016
FHDC1	0.0387027	-0.319569	0.0171134	-0.358414	0.0489569	-0.263583
FLJ10916	0.903863	-0.0122892	0.00445502	-0.35082	0.00166361	-0.42573
FLJ13305	0.0417149	-0.415548	0.0187028	-0.800051	0.0479243	-1.89315
FLJ20489	0.829423	-0.0287952	0.0306086	-0.489043	0.00824043	-0.720033
FLJ20850	0.286588	0.423045	0.0277391	0.930691	0.0198326	0.770224
FLJ25996	0.761879	-0.0747282	0.00593725	-1.1947	0.00443082	-1.58903
FLJ35767	0.101521	-0.777652	0.00538958	-0.847673	0.0405515	-1.22387
FLJ35801	0.435771	-0.199974	0.016771	-0.787536	0.00895002	-0.871585
FLJ45831	0.898245	0.0436518	0.00425208	-1.73276	0.0137435	-2.0817
FLJ46906	0.00540165	0.38517	0.00734152	0.539274	0.00372063	0.624053
FLOT2	0.214997	-0.16043	0.0423639	-0.28584	0.00721075	-0.401307
FMO4	0.0585363	0.150692	0.0468302	-0.549638	0.0211821	-0.508149
FNBP1	0.128654	-0.229445	0.00179518	-0.375762	0.00156834	-0.384525
FNDC3B	0.112	-0.159794	0.00677337	-0.235843	0.0419411	-0.142571
FNDC5	0.060316	-0.574649	0.0377177	-0.811275	0.00411882	-1.11365
FNIP1	0.686498	0.051515	0.017382	0.631423	0.0273633	0.680792
FOLR1	0.0962669	-0.38941	0.0232425	-0.75301	0.00991457	-0.751744
FOSB	0.269011	-0.384034	0.0424455	-1.85126	0.0100587	-1.72988
FOXA1	0.120961	-0.235858	0.0228344	-0.462866	0.0230531	-0.59919
FOXC1	0.126786	-0.147734	0.0318916	-0.328055	0.00385322	-0.364989
FOXD2	0.374643	-0.114861	0.00136984	-0.385848	6.60817e-05	-0.546491
FOXI1	0.299215	-0.0905212	0.0170271	-0.366332	0.00277635	-0.57238
FRAT2	0.159376	-0.299176	0.0265134	-0.683358	0.00646186	-1.08253
FRMD6	0.074128	-0.110547	0.00284945	-0.335059	0.00294275	-0.331624
FUS	0.0543247	-0.348436	0.0261537	-0.411855	0.0288117	-0.469271
FYCO1	0.539928	-0.117066	0.0498243	-0.520179	0.00781147	-0.882839
FZD2	0.0285434	-0.382111	0.0120613	-0.550362	0.0101147	-0.933962
FZD4	0.038056	-0.233145	0.0426231	-0.461442	0.000498187	-0.88838
FZD7	0.352234	-0.167701	0.00199209	-0.409225	0.00251486	-0.638887
GABARAPL1	0.246363	-0.160189	0.0186386	-0.698637	0.00526948	-1.07102
GABBR2	0.0137457	-0.795319	0.00204528	-0.498474	0.0037894	0.378014
GADD45B	0.145317	-0.123022	0.0149715	-0.354347	0.0074893	-0.758434
GALM	0.819837	0.0226644	0.011225	-0.460026	0.0133106	-0.946569
GART	0.0594796	0.209276	0.0278277	0.32732	0.00504532	0.434565
GAS2L3	0.365245	-0.1154	0.0304585	-0.3022	0.00353082	-0.733626
GAS6	0.0229426	0.448094	0.0495332	0.250284	0.00789624	0.460945
GBP2	0.273799	-0.114911	0.0117243	-0.510852	0.00167533	-0.877547
GEMIN8	0.934471	-0.0093958	0.041922	-0.359832	0.0189678	-0.498894
GFPT2	0.329597	0.266581	0.0124284	1.29546	0.00157348	1.81497
GINS3	0.583222	0.0341547	0.00508528	0.266059	0.0211115	0.274983
GJB2	0.229314	-0.63719	0.00673731	0.506603	0.00239235	1.44853
GK5	0.753914	-0.0312196	0.00322284	-0.390095	0.0298607	-0.189249
GLA	0.0693292	0.106967	0.00944873	0.276876	0.0133659	0.286166
GLCE	0.329033	-0.0960979	0.0238384	-0.235023	0.00300769	-0.562924
GLG1	0.0482156	-0.263153	0.00653246	-0.483489	0.00294028	-0.609457
GLIPR1	0.559259	-0.167698	0.0102535	0.934416	0.000925146	2.56222
GLRX	0.566276	0.0443812	0.0380974	-0.333365	0.000137618	-0.638886
GLT8D2	0.870153	0.0218485	0.0224031	-0.456577	0.0015913	-1.03901
GLTP	0.395975	-0.117065	0.0469399	-0.406489	0.0370282	-0.49065
GLYATL2	0.0887368	0.288375	0.00274047	0.641623	0.00816958	0.697074
GM2A	0.172018	-0.163758	0.018161	-0.360668	0.00135698	-0.770547
GNPDA1	0.0165249	0.195116	0.00322908	0.446425	0.00145773	1.00501
GNPTG	0.0595792	0.279454	0.00948351	0.456401	0.0038258	0.82277
GOLGB1	0.0117025	-0.225825	0.000455997	-0.59659	0.00118803	-0.68225
GOLSYN	0.738271	-0.0412638	0.0463086	-0.322484	0.0168714	-0.442111
GOLT1A	0.092614	0.398204	0.0298958	0.516214	0.00981497	0.758752
GORASP2	0.0527593	-0.164471	0.0377458	-0.227456	0.0126328	-0.292403
GPD1L	0.0397769	-0.162225	0.0230785	-0.387288	0.0198498	-0.813832
GPNMB	0.217573	-0.475946	0.0022917	2.7025	0.00285356	3.77569
GPR135	0.203647	0.356493	0.00307925	0.779774	0.00675073	0.769822
GPR25	0.173059	-0.191477	0.0397597	-0.397997	0.0299141	-0.342814
GPR81	0.92165	0.0102043	0.0299582	-0.620038	0.0220742	-0.933898
GPR98	0.0405882	-0.507648	0.0272172	-0.677283	0.0453047	-0.57039
GPSM3	0.0394511	-0.786562	0.0212713	-0.98929	0.0313515	-0.981229
GPT2	0.0340684	-0.281053	0.00485441	-0.332186	0.0300219	-0.192049
GRB7	0.190962	-0.72642	0.005248	-1.37074	0.00130344	-1.78588
GRHL3	0.0566381	-0.689611	0.00942372	-1.27096	0.0136006	-1.22963
GRHPR	0.25456	0.117459	0.0350542	0.150792	0.0146749	0.241264
GRIN3A	0.0460015	0.52443	0.0162978	0.495601	0.0256094	0.509321
GRINA	0.300019	-0.0632563	0.0194662	0.21188	0.00167991	0.648503
GRN	0.252905	-0.0752945	0.0214879	-0.215566	0.00811854	-0.237429
GSDMC	0.12106	-0.13115	0.0344708	-0.225727	0.00206842	-0.789048
GTPBP8	0.376439	-0.0823039	0.0457079	-0.264408	0.0261093	-0.526035
GUCY1A3	0.101695	-0.231162	0.00961587	-0.434404	0.000386602	-0.600944
GYG2	0.0773848	-0.22227	0.0221023	-0.74568	0.0277135	-1.0265
HACL1	0.578035	0.057043	0.0219786	-0.338045	0.00244445	-0.67262
HBP1	0.609393	0.0459237	0.0309623	-0.550565	0.00396906	-0.821808
HCN3	0.199782	-0.21048	0.0217966	0.654678	0.00833285	0.977784
HCP5	0.733972	-0.0340813	0.0462603	-0.219231	0.00120456	-0.574195
HDAC11	0.461229	-0.167706	0.0041007	-0.305648	0.0190953	-0.810361
HDAC4	0.00895444	-1.12966	0.0243575	-0.855129	0.0356612	-0.797149
HEATR5A	0.877911	-0.0166344	0.0208786	-0.331983	0.0211693	-0.324172
HEATR5B	0.206452	-0.0900615	0.038878	-0.191924	0.0381271	-0.258874
HEATR6	0.196057	-0.150856	0.0173478	-0.300695	0.00172957	-0.609026
HEXB	0.821054	0.0132664	0.00490299	0.234868	0.00061035	0.438102
HIST1H2BF	0.530234	0.0508848	0.0116682	-0.382211	0.0330066	-0.707356
HLA-DMA	0.346459	0.102954	0.0313393	-0.418472	0.00379024	-0.736621
HLA-DMB	0.62888	0.0973016	0.00814042	-0.90564	0.0318074	-1.63531
HLA-DRB3	0.1177	-0.149238	0.0149363	-0.346805	0.0449426	-0.368505
HLTF	0.27953	-0.101111	0.0293482	-0.259133	0.0328047	-0.421938
HM13	0.935563	-0.0176335	0.0130361	-0.562743	0.0389056	-0.444168
HMGCS1	0.65966	0.0596685	0.0284261	0.379895	0.0189302	0.303762
HMOX1	0.270444	-0.203926	0.0131272	-0.470844	0.0443267	-0.258998
HN1L	0.0759834	0.217306	0.00371791	0.481184	0.0308632	0.411018
HNRNPA2B1	0.930737	0.0164124	0.0327708	0.42228	0.018486	0.517246
HNRNPD	0.0347305	-0.176923	0.040316	-0.220539	0.00407412	-0.157416
HNRNPU	0.420593	0.107585	0.0427653	0.264714	0.0356025	0.526049
HNRPDL	0.182314	0.136609	0.0269821	0.318427	0.0324974	0.370848
HOXC4	0.114243	-0.261125	0.0263951	-0.229913	0.0296267	-0.341268
HRASLS	0.0472227	0.245397	0.023157	0.32721	0.0180688	0.358773
HRASLS2	0.479395	-0.144947	0.0326021	-0.923418	0.00284896	-2.1122
HS.100261	0.35469	-0.157882	0.0153831	-0.424664	0.00554968	-0.52727
HS.122007	0.361965	0.739082	0.0205861	0.624295	0.0245101	0.73692
HS.12489	0.0477156	0.23708	0.00694989	0.333216	0.0109626	0.421301
HS.13291	0.139044	-0.271205	0.00355064	-0.396061	0.00627121	-0.789436
HS.134626	0.896409	0.0301532	0.00796431	-1.56383	0.000616274	-1.79655
HS.145049	0.687546	-0.030362	0.0241212	-0.203508	0.0160334	-0.328309
HS.154948	0.0440578	0.528083	0.022506	0.595729	0.0021735	1.16074
HS.163752	0.748647	0.145423	0.0204908	0.90507	0.0499026	0.882296
HS.19339	0.0939096	-0.183974	0.00402684	-0.442819	0.0246298	-0.800806
HS.24119	0.40791	-0.114701	0.021687	-0.313854	0.0116434	-0.372476
HS.25318	0.619606	-0.0408329	0.0174355	-0.397684	0.00496826	-0.521743
HS.26010	0.301098	-0.346686	0.0263346	-0.874452	0.0191996	-0.641645
HS.294603	0.160792	0.191041	0.00143991	0.357755	0.000598367	0.504747
HS.31532	0.123707	0.16494	0.0215048	0.315537	0.0075179	0.444722
HS.326560	0.261977	0.122979	0.015626	0.471556	0.00580999	0.737269
HS.344170	0.0021707	-0.715406	0.0259717	-0.769702	0.00931464	-1.10757
HS.35953	0.378999	0.324174	0.00476763	0.418718	0.0301043	0.323606
HS.379253	0.165747	-0.392276	0.0388147	-0.704709	0.0144453	-0.878145
HS.400256	0.54173	-0.579724	0.0378309	-0.904039	0.0343998	-1.7658
HS.434957	0.108608	-0.319836	0.0101786	-0.627353	0.0481863	-0.33977
HS.445121	0.115628	0.70793	0.0127273	0.975603	0.0363106	0.927743
HS.467586	0.13991	-0.606933	0.0343565	-0.743333	0.0364109	-1.31769
HS.497591	0.158691	-0.263086	0.00254079	-0.278265	0.0103545	-0.334719
HS.535360	0.164953	0.299857	0.00377512	0.403462	0.0258266	0.325823
HS.537004	0.320104	0.101201	0.0469212	0.401161	0.0112835	0.47744
HS.538259	0.180242	-0.123665	0.0369378	-0.20158	0.0450976	-0.211056
HS.539119	0.24117	0.530233	0.0193773	0.714879	0.0244983	0.709054
HS.539683	0.105001	0.58363	0.0312122	-0.726864	0.012457	-0.910732
HS.541852	0.244184	0.44928	0.00570266	1.2026	0.0214373	0.905293
HS.542428	0.984771	-0.00252702	0.0486288	0.356937	0.0340993	0.291694
HS.544434	0.252826	0.313683	0.0498313	0.19844	0.0465172	0.474042
HS.545615	0.144023	-0.213399	0.0285237	-0.519375	0.0452933	-0.343734
HS.545952	0.218322	-0.540196	0.0436877	-0.320691	0.0291228	-0.71836
HS.560292	0.0616435	0.295916	0.00957398	0.738138	0.0117721	0.6456
HS.561307	0.458946	0.462567	0.00966046	1.40237	0.0213736	1.03925
HS.568690	0.0508377	0.669288	0.0107659	1.16909	0.0370124	0.891336
HS.568928	0.488523	-0.0932181	0.00552567	-0.510338	0.00780169	-0.460672
HS.572624	0.21475	0.682439	0.0183002	0.909964	0.0289247	0.860847
HS.576164	0.162316	0.593705	0.00195019	0.665498	0.0368965	0.18017
HS.583367	0.027006	0.769671	0.0165087	1.00605	0.0146217	0.597043
HS.584291	0.137869	0.990974	0.00105092	0.539794	0.0360992	0.551324
HS.66072	0.301876	-0.508593	0.0231855	-0.930618	0.00226068	-1.13632
HS.91389	0.0443356	-0.175017	0.00475488	-0.317446	0.0333787	-0.504027
HS1BP3	0.0690572	0.0889016	0.0330942	0.724474	0.000251352	1.35449
HSD17B2	0.311976	-0.143001	0.010938	-1.03058	0.00269192	-1.83051
HSD17B6	0.659042	-0.0772396	0.017302	-0.365756	0.000679631	-0.7126
HSPA2	0.288118	-0.132316	0.0465743	-0.526923	0.00030304	-1.1116
HSPA5	0.259414	-0.119378	0.0313665	-0.327413	0.0232657	-0.623864
HSPBL2	0.249833	-0.112371	0.0326286	-0.348234	0.0182753	-0.787604
HSPC111	0.0978378	0.13565	0.00131057	0.427451	0.000420191	0.546718
HSPC171	0.00739363	0.225928	0.012823	0.333885	0.000702687	0.401762
HSPD1	0.00979524	0.333256	0.0043269	0.324869	0.0133477	0.502464
HTATIP2	0.0399744	0.133572	0.0227343	0.243377	0.000990424	0.347062
IAH1	0.0313222	0.241423	0.00568687	0.240218	0.00506176	0.307869
ICAM4	0.0729447	0.508518	0.0344429	0.703633	0.0168215	0.496766
ICK	0.080228	-0.610142	0.0338086	-1.22909	0.0130656	-1.49755
ID1	0.0084491	0.786804	0.0159167	0.835092	0.0369951	0.491097
IDH3A	0.305842	0.159553	0.0350291	0.480084	0.0194225	0.680952
IDH3G	0.715125	-0.0337369	0.00894091	0.489667	0.0025628	0.74025
IFI30	0.438907	0.151238	0.0388304	0.541547	0.0355876	0.537243
IFIT3	0.424219	0.145556	0.0379797	-0.590987	0.00603556	-0.616638
IFITM1	0.137455	-0.334225	0.010753	-0.939671	0.00246921	-1.71672
IFNA7	0.0141622	0.389771	0.0286026	0.436576	0.0070002	0.516138
IFNGR1	0.477351	-0.0607441	0.0445453	-0.282376	0.0109037	-0.497493
IFNGR2	0.3534	-0.0834462	0.0261516	-0.248088	0.0312048	-0.217341
IGFBP3	0.000648808	-0.447449	0.000135456	-0.677618	0.000454329	-1.08258
IGFBP4	0.311208	-0.191707	0.0163674	-0.745444	0.0450413	-0.687227
IGFBP5	0.00211816	-0.853395	0.000151954	-1.94446	0.00220167	-2.86486
IGFL2	0.367035	0.271358	0.0216145	0.956403	0.0157569	1.54748
IGFN1	0.275247	0.255702	0.0309507	0.542663	0.0192302	0.380972
IL28RA	0.0304711	-0.50213	0.0176382	-0.667428	0.00543109	-0.921639
IL6ST	0.035391	-0.62128	0.0425226	-0.595889	0.0447008	-0.560521
IL8	0.400357	0.15343	0.00224918	1.32206	0.00198377	1.72864
INF2	0.0750408	-0.186755	0.0388942	0.157266	0.021688	0.569745
INHBB	0.0229775	-0.346963	0.044561	-0.414763	0.0011905	-0.932199
INTS12	0.0275142	0.262482	0.0103799	0.384181	0.00648055	0.270351
INTS3	0.130481	-0.312228	0.00251569	-0.400527	0.0340892	-0.182811
IQCK	0.4402	-0.0404239	0.00398278	-0.24991	0.0015794	-0.415533
IRF1	0.852855	-0.0255678	0.00753423	-0.656323	0.00961275	-0.900438
IRF7	0.439066	0.0735195	0.0190763	-0.793358	0.00198124	-0.994042
IRF9	0.0233302	0.122324	0.017172	-0.130467	0.00398124	-0.267526
IRX6	0.504148	-0.0654714	0.0376436	-0.271422	0.0242323	-0.307749
ITGB4BP	0.119869	0.10367	0.0397804	0.169082	0.044767	0.212325
ITM2C	0.508787	-0.0557427	0.0176272	-0.355794	0.0123846	-0.397765
ITPR1	0.00371065	-0.27558	0.0272567	-0.943311	2.64534e-05	-1.2073
ITPRIPL2	0.196864	-0.359137	0.0287247	-0.851991	0.0156695	-1.15044
JARID2	0.162299	-0.187793	0.00525556	-0.423069	0.00625652	-0.545191
JMY	0.0414612	-0.354292	0.00214204	-0.647345	0.00865352	-1.27467
KAL1	0.0314968	-1.10279	0.0202745	-1.71429	0.00922967	-1.90674
KCNB1	0.000967004	-1.19135	0.00518707	-1.74057	0.00717707	-1.53067
KCNS1	0.00043608	-0.49149	0.0101551	-0.285575	0.0263348	-0.262629
KCTD15	0.0625295	-0.340597	0.0334409	-0.482901	0.0319096	-0.382681
KHDC1L	0.835177	0.0335669	0.0449818	0.446236	0.0260804	0.569373
KIAA0240	0.107335	-0.218059	0.0249472	-0.375207	0.0147674	-0.267579
KIAA0247	0.153881	-0.198441	0.0111068	-0.447637	0.0236805	-0.678208
KIAA0430	0.347496	-0.105565	0.0236285	-0.405015	0.0340247	-0.353873
KIAA1324	0.017632	-0.329061	0.0076971	-0.726652	0.00801419	-0.95007
KIAA1328	0.78034	-0.0875718	0.0152008	-0.694505	0.0443492	-0.570826
KIAA1671	0.0671766	-0.258468	0.0122115	-0.571459	0.00909886	-0.615059
KIAA1688	0.0564025	-0.617744	0.0232616	-0.33034	0.0064104	-0.370115
KIAA1715	0.821534	-0.0277978	0.0320564	0.644527	0.00835822	0.670692
KIAA1949	0.548165	-0.101347	0.0101245	0.352131	0.0390114	0.771729
KIF11	0.119443	-0.272107	0.00692832	-0.295995	0.00736213	-0.403161
KIF14	0.0324941	-0.179811	0.00286683	-0.506018	0.000778603	-0.630986
KIF20A	0.0560849	-0.210528	0.0435419	-0.272415	0.00041842	-0.531342
KIFAP3	0.0505079	0.0799977	0.0268679	-0.472272	0.000163287	-0.740524
KIFC2	0.284811	0.341271	0.0278383	1.0564	0.0173348	1.41154
KIT	0.0458411	-0.863048	0.0124598	-1.23383	0.0104641	-1.35933
KLF6	0.462575	0.074305	0.0471809	0.559534	0.000118925	0.943458
KLF9	0.246752	-0.262583	0.0123886	-1.15185	0.0033	-1.37764
KLHDC2	0.306366	0.0650076	0.00660125	-0.382469	0.0248508	-0.71088
KLHDC8B	0.0197944	-0.122721	0.00690398	-0.336605	0.00769989	-0.568246
KLHL13	0.351581	-0.173172	0.00137481	-0.421166	0.00495931	-0.402403
KLHL24	0.284093	-0.243853	0.0358053	-0.560626	0.020949	-0.998845
KLHL36	0.149324	0.100426	0.00690316	0.186624	0.00528546	0.306758
KRAS	0.048266	-0.195109	0.0215154	-0.191795	0.0053786	-0.24715
KRBA1	0.009867	-0.314539	0.0293978	-0.194263	0.0116022	-0.304928
KRT16	0.584966	-0.0932114	0.00754475	0.356269	0.0187191	0.592234
KRT19	0.0009447	-0.215916	0.0392549	-0.175816	0.0177527	-0.097368
KRT38	0.0372849	-0.498509	0.0473069	-0.428582	0.0156382	-0.757876
KRT4	0.219921	-0.2062	0.00993841	-1.03205	0.00746046	-1.74346
KRT6A	0.840886	0.0338722	0.0112288	0.501594	0.0182929	0.432466
KRT6C	0.785737	0.0476869	0.0066977	0.744382	0.0281041	0.498226
KRT85	0.213852	0.269533	0.028285	0.743037	0.0370614	0.382583
KRT9	0.417774	-0.540163	0.0229475	0.454389	0.000345562	1.16801
KYNU	0.119463	-0.0923738	0.00915357	-0.242443	0.000952794	-0.609522
LAMA2	0.338344	0.180201	0.0212111	0.745693	0.00569363	1.17477
LAMB2	0.985876	-0.00257749	0.0405246	0.340828	0.0307423	0.693594
LANCL1	0.966831	0.0026548	0.0114991	-0.32052	0.00615575	-0.643488
LANCL2	0.0135617	-0.207121	0.0175799	-0.202649	0.0029738	-0.34688
LBP	0.100208	-0.176331	0.00195164	-0.734042	0.00908048	-1.14651
LCN2	0.0288701	-0.312583	0.00647561	-0.493365	0.00237836	-0.836746
LDLR	0.831343	0.0191108	0.00063884	-0.407807	0.00780148	-0.357797
LEPREL1	0.0258116	-0.30943	0.00154925	-0.710898	0.000760449	-1.30401
LGALS4	0.207232	-0.23963	0.0124853	-0.530998	0.04856	-0.622736
LIMCH1	0.071908	-0.198359	0.0280424	-0.296682	0.0022813	-0.460132
LIME1	0.869313	0.0153784	0.00869833	0.411466	0.0192415	0.329192
LIPG	0.0206786	0.368809	0.0191172	0.705444	0.000682207	0.908456
LMO4	0.0120328	-0.226967	0.0387825	-0.343356	0.000331285	-0.442145
LOC100128086	0.0698557	0.211268	0.0449047	0.250686	0.047725	0.248813
LOC100128266	0.136368	0.178099	0.00482113	0.183216	0.00186266	0.213995
LOC100128270	0.325069	-0.0766927	0.0341172	0.178702	0.0391754	0.136363
LOC100128576	0.0054873	0.356864	0.0129797	0.276567	0.0138993	0.298895
LOC100128689	0.242737	0.208688	0.0270615	0.247424	0.00963167	0.410848
LOC100129026	0.372594	0.129125	0.0366127	0.487462	0.0413766	0.432206
LOC100129060	0.290938	0.125704	0.0198168	-0.249625	0.0264749	-0.166183
LOC100129186	0.720048	-0.0515011	0.0389489	-0.572243	0.0159607	-0.814579
LOC100129195	0.1152	0.27165	0.00218378	0.779378	0.00237353	1.00353
LOC100129278	0.106939	0.300439	0.0494375	0.152491	0.0109299	0.236707
LOC100129307	0.765099	-0.0790012	0.0370542	-0.590654	0.0454984	-0.756472
LOC100129668	0.0108385	0.239395	0.00375525	0.526038	0.000103834	0.819587
LOC100129673	0.193558	0.174645	0.0360946	0.328589	8.90209e-05	0.476877
LOC100129716	0.122838	0.273489	0.00205442	0.747266	0.0276791	0.616324
LOC100130233	0.449568	0.119375	0.0184382	0.396089	0.0107387	0.476159
LOC100130790	0.716563	-0.162558	0.0262898	-0.476064	0.017853	-0.525181
LOC100130800	0.222895	0.295871	0.000461724	0.280376	0.0106139	0.17117
LOC100130935	0.00738366	0.522316	0.000708319	0.617877	0.00770259	0.720409
LOC100130979	0.0160419	-0.457393	0.000765145	-0.609837	0.0412548	-0.58888
LOC100131193	0.0785716	-0.510902	0.0498123	-0.699509	0.0237977	-0.842708
LOC100131971	0.478031	0.146051	0.000325338	0.4045	0.0093928	0.285104
LOC100132202	0.345001	0.243877	0.0051889	0.581683	0.0195464	0.357148
LOC100132510	0.597476	0.112228	0.0433284	-0.665175	0.0108053	-0.736444
LOC100132564	0.00853779	-0.734028	0.00573773	-0.815658	0.0393103	-0.933571
LOC100133607	0.422322	0.119729	0.0465928	0.161721	0.0427551	0.46531
LOC100133673	0.171594	0.258918	0.00591654	0.683823	0.000394386	0.862837
LOC100134073	0.90974	-0.00991376	0.00260001	0.580458	0.000856165	0.845215
LOC100134134	0.03417	-0.466321	0.0120633	-0.535777	0.000905248	-0.495443
LOC100134361	0.511483	-0.122706	0.0151616	0.375308	0.000786959	0.684048
LOC100134370	0.0119415	0.477336	0.00487142	0.470957	0.0097154	0.760294
LOC100216001	0.0706654	0.297054	0.017788	0.649134	0.00171333	1.07606
LOC113386	0.00475219	0.316545	0.00564444	0.314772	0.00435008	0.318605
LOC144481	0.0733659	0.448314	0.0319151	0.590109	0.0241349	0.69197
LOC201175	0.199905	-0.307252	0.0304019	-0.704885	0.00497944	-1.40127
LOC220433	0.0292729	0.140466	0.00501394	0.385059	0.00861318	0.169547
LOC338758	0.279305	0.266498	0.0161302	0.794923	0.0116462	0.871416
LOC341651	0.211979	-0.430261	0.0233166	-0.686168	0.0420829	-0.557649
LOC374491	0.811675	0.0472458	0.0442159	-0.354593	0.0334626	-0.273938
LOC387791	0.448068	0.0732761	0.0434264	0.265163	0.0117642	0.537407
LOC388588	0.268156	0.123666	0.0301197	-0.460888	0.0324843	-0.803643
LOC388969	0.278947	0.329125	0.033991	0.761944	0.00332037	0.660602
LOC399744	0.0796779	0.704244	0.0401804	0.91701	0.048982	1.10797
LOC400174	0.440393	-0.321793	0.0228083	-0.459845	0.00804853	-1.44155
LOC440900	0.755638	0.0787109	0.00497017	1.18761	0.000973753	1.86546
LOC441131	0.22871	0.216372	0.0108838	0.48816	0.034774	0.388847
LOC441171	0.193257	-0.340165	0.0301486	-0.627815	0.0464777	-0.511608
LOC442261	0.158081	-0.442338	0.0484246	-0.775362	0.00572238	-1.35968
LOC442535	0.0326743	0.927505	0.0397062	0.587039	0.0493516	0.791616
LOC641860	0.170284	1.09542	0.0454033	1.13097	0.0143945	1.01851
LOC642197	0.736428	0.0325844	0.0307725	-0.366233	0.0161824	-0.807072
LOC642662	0.158154	0.404425	0.0184407	0.869543	0.0139572	0.742811
LOC642692	0.0615286	-0.904544	0.0472857	-0.55624	0.0159884	-0.937188
LOC643486	0.361537	-0.292667	0.0406682	-0.332159	0.0245464	-0.386587
LOC644128	0.0319987	0.293911	0.0214574	0.31592	0.00639884	0.481288
LOC644214	0.10424	0.266894	0.0115315	0.393767	0.0269765	0.249464
LOC644254	0.196384	0.285522	0.00731974	0.587137	0.0129451	0.705742
LOC644604	0.0652126	0.0995202	0.0369855	0.145465	0.00747005	0.204949
LOC644695	0.462006	0.185957	0.0190619	0.472755	0.00810899	1.04393
LOC644760	0.295669	0.268055	0.00532922	0.56666	0.000127028	1.12922
LOC644790	0.126853	0.224731	0.0470295	0.384785	0.0116014	0.394571
LOC644883	0.239624	-0.357183	0.0221108	-0.648873	0.019278	-0.628562
LOC644919	0.0131994	0.386758	0.0385908	0.549391	0.00550889	0.708794
LOC645039	0.24162	0.467424	0.0267879	0.360645	0.0328126	0.985318
LOC645094	0.287064	0.241821	0.0210533	0.36269	0.0383413	0.228994
LOC645466	0.889838	0.0268165	0.043635	0.777055	0.0135544	0.412078
LOC645489	0.277276	0.0553427	0.0498493	0.320194	0.00836824	0.353975
LOC645553	0.122521	0.445637	0.0259813	1.17243	0.000578043	1.73021
LOC646424	0.859526	0.0576139	0.0117456	-0.508716	0.000965067	-0.791571
LOC646723	0.115039	-0.148283	0.0383706	-0.229319	0.00823907	-0.378546
LOC646819	0.204864	0.155661	0.0489858	0.27663	0.0436423	0.300699
LOC646849	0.162254	0.118335	0.00697537	0.304513	0.00861994	0.29579
LOC646905	0.0416975	-0.414657	0.00189957	-0.439992	0.00391568	-0.699473
LOC647213	0.0750478	0.274974	0.0108892	0.625132	0.00635191	0.453977
LOC647275	0.127515	-0.347447	0.0140384	-0.42941	0.0280284	-0.385927
LOC647281	0.049322	-0.451366	0.0332293	-0.379285	0.000257141	-1.42649
LOC648370	0.64172	-0.316131	0.0395743	-1.03055	0.00210316	-1.41889
LOC649030	0.661412	-0.0860249	0.00165428	-1.33255	6.06053e-05	-2.14431
LOC649903	0.219524	-0.162679	0.00395038	-0.248941	0.00715466	-0.271549
LOC650087	0.0466187	0.776427	0.014569	0.971943	0.0203832	1.02023
LOC650428	0.147934	0.447869	0.000589825	1.33047	0.000563839	1.67328
LOC650468	0.374999	0.295615	0.00393586	0.644866	0.0484794	0.376144
LOC650515	0.226461	0.297281	0.0138565	0.582926	0.00980108	0.684104
LOC650695	0.0470122	-0.568266	0.0305569	-0.470048	0.00346407	-0.562259
LOC651143	0.189217	0.193752	0.0466913	0.45358	0.0140001	0.459905
LOC651397	0.654115	0.0719536	0.0372899	0.497501	0.0146969	0.57638
LOC651617	0.263491	-0.161008	0.0465187	-0.37396	0.0270416	-0.473226
LOC652002	0.0320188	-0.583236	0.0484392	-1.14185	9.11265e-05	-2.73544
LOC652417	0.782119	0.133491	0.00459293	0.77923	0.00179146	0.708069
LOC652545	0.0340195	0.338369	0.0123991	0.345517	0.00590365	0.428258
LOC653100	0.338376	-0.313216	0.0453575	-0.973692	0.0330803	-1.1302
LOC653119	0.884298	-0.061126	0.0344045	1.30446	0.00988199	2.01953
LOC653147	0.272573	0.188051	0.0412774	0.298021	0.00708683	0.405802
LOC653566	0.0367472	0.174755	0.0257157	0.254834	0.00928036	0.268686
LOC727826	0.390574	0.182791	0.00258829	0.410927	0.03031	0.23959
LOC727987	0.354171	0.215142	0.0461793	0.532028	0.00124887	0.557455
LOC728229	0.0121181	0.355094	0.00552714	0.449625	0.0338636	0.326959
LOC728263	0.0872672	0.129828	0.0121259	0.626337	0.0131634	0.429467
LOC728316	0.369605	0.382713	0.0411881	-0.738645	0.0327408	-0.831894
LOC728417	0.187969	0.469359	0.00292271	0.423469	0.0498608	0.689479
LOC728492	0.931189	-0.00493499	0.00648858	-0.307812	0.0367731	-0.352228
LOC728602	0.0595165	-0.307811	0.000565021	-0.632693	0.00199346	-1.39993
LOC728661	0.0427444	-0.179906	0.00927003	-0.262983	0.0297472	-0.327605
LOC728666	0.599352	0.04664	0.0268595	0.170261	0.0197178	0.19281
LOC728889	0.224205	0.373603	0.0287426	0.642551	0.00603671	0.886379
LOC728908	0.24208	0.139128	0.0165841	0.485584	0.0138933	0.782288
LOC729317	0.281246	0.0676121	0.00372081	0.304163	0.0190284	0.363469
LOC729495	0.294695	0.144267	0.00650798	0.416005	0.00318434	0.555718
LOC729500	0.768296	0.0606941	0.0140055	0.479136	0.0391089	0.316184
LOC729768	0.130632	0.211264	0.0480568	0.386451	0.0173835	0.484958
LOC729920	0.355225	-0.123652	0.0483379	-0.45477	0.00345868	-0.957673
LOC729970	0.239733	0.219235	0.0351578	0.40764	0.00708694	0.700885
LOC729985	0.292409	0.217891	0.049341	0.538902	0.00967528	0.89423
LOC730051	0.376056	0.0953642	0.000853304	0.236295	0.00106141	0.258377
LOC730102	0.421458	-0.283627	0.0304907	-0.725905	0.00909351	-1.08268
LOC730241	0.0752372	-0.682652	0.00768833	-0.998039	0.0356568	-0.949425
LOC730256	0.267333	0.394185	0.0290361	0.465267	0.0371493	0.427531
LOC730324	0.00120237	0.274293	0.0168323	0.295582	0.0287352	0.403775
LOC731039	0.0404004	0.916508	0.0256191	0.535303	0.0393669	0.810928
LOC731283	0.164932	0.576431	0.000480514	0.727336	0.024141	0.741023
LOC731777	0.126979	0.312399	0.0145333	0.434305	0.0377738	0.323535
LOC81691	0.624187	-0.0389086	0.0220081	-0.365262	0.000744299	-0.69663
LOC91461	0.00561509	-1.2486	0.00348203	-1.10592	0.00106693	-1.1533
LONP2	0.622447	-0.060619	0.00297757	-0.346536	0.00501079	-0.309736
LRFN3	0.0262539	-0.268779	0.0215639	-0.291465	0.00748846	-0.382243
LRFN4	0.98414	-0.0026768	0.0270206	0.301068	0.0146718	0.686088
LRG1	0.294241	-0.100994	0.00227369	-0.50157	0.000133581	-0.959038
LRIG1	0.0557978	-0.295764	0.0274989	-0.467475	0.00333865	-0.810564
LRP11	0.463011	-0.0492978	0.0222373	-0.290201	0.0441713	-0.646962
LRRC26	0.0529453	-0.268074	0.0123953	-0.436241	0.00145837	-0.975791
LRRC31	0.182373	-0.612603	0.0341362	-1.04626	0.00418752	-2.0869
LRRC8D	0.0108435	-0.27957	0.00536695	-0.487247	0.00803333	-0.668829
LUC7L2	0.0890984	0.532579	0.0148631	0.561996	0.018413	0.559091
LXN	0.272845	0.0882499	0.00091643	-0.339306	0.0024142	-0.703938
LY6D	0.185792	-0.653691	0.00305725	-1.40282	0.000655325	-1.64356
LYPD1	0.292512	-0.129478	0.0158556	0.45735	0.0115808	0.494195
LYPD6B	0.63148	0.0299613	0.0390982	-0.3187	0.00838339	-0.529581
LYRM4	0.00448578	0.390778	0.0148369	0.278021	0.000445151	0.586489
LZTFL1	0.875654	-0.044037	0.0329714	-0.474237	0.0096939	-0.957282
M6PRBP1	0.409281	-0.091768	0.037058	-0.34414	0.013801	-0.465164
MACROD1	0.0775185	0.210671	0.00856516	0.337069	0.00941927	0.494189
MAGEA4	0.245706	-0.352454	0.0262993	-1.04049	0.0128196	-0.871436
MAGI3	0.220873	-0.486024	0.00497749	-0.592771	0.000578966	-1.01792
MAL2	0.245678	0.0962121	0.0437328	0.321694	0.0058619	0.455584
MAN1A2	0.0686997	-0.474287	0.0227113	-0.71234	0.0286472	-0.871555
MAN2B2	0.509526	-0.0326912	0.0221765	-0.310663	0.000434972	-0.479586
MANBA	0.247278	0.131207	0.0452478	0.303714	0.00729084	0.640922
MAOA	0.0238662	-0.373986	0.0102016	-0.401223	0.00695476	-0.430013
MAP3K5	0.0955869	-0.198058	0.0381927	-0.31881	0.0197681	-0.31448
MAP4K2	0.236537	-0.116915	0.0407377	-0.274586	0.0324499	-0.338686
MAP7	0.0808793	-0.218065	0.0473195	-0.212706	0.0169668	-0.16733
MAPK8IP2	0.524945	0.0776858	0.0200789	0.463577	0.019796	0.548293
MAPKAPK5	0.508749	0.0611368	0.0496997	0.300235	0.0266754	0.415028
MARCKS	0.0428536	-0.113409	0.00920564	-0.351329	0.00262787	-0.422553
MBL2	0.2308	-0.222457	0.0206257	-0.315927	0.00790296	-0.450246
MCEE	0.702157	-0.0398092	0.0420503	-0.23848	0.0105062	-0.526766
MCM6	0.334417	-0.164319	0.0158686	-0.411613	0.0226177	-0.357185
MCOLN1	0.378524	0.151859	0.0478344	0.405707	0.0157117	0.826537
MCOLN3	0.0907608	0.288025	0.0231136	0.750435	0.000283963	1.02294
MCPH1	0.051625	-0.349189	0.0212947	-0.39262	0.0331315	-0.57739
MED16	0.136433	-0.23776	0.0466984	-0.349172	0.0014705	-0.355441
MED20	0.247161	0.0538584	0.00402396	-0.278251	0.00114534	-0.47146
MEF2D	0.141914	-0.180227	0.0243184	-0.36615	0.00925522	-0.523375
MEMO1	0.974992	-0.00316584	0.0189895	0.199536	0.0332753	0.215076
MERTK	0.156106	-0.160225	0.0122642	0.640315	0.0197737	0.865154
METTL11A	0.0182461	0.651219	0.00787918	0.837488	0.0142058	0.885497
METTL3	0.13148	0.200987	0.00172436	0.369829	0.000293103	0.485953
METTL9	0.302639	0.342992	0.0469458	0.187106	0.0392375	0.579642
MFSD6	0.154535	-0.136492	0.0268869	-0.281839	0.019784	-0.311959
MGC16075	0.841303	0.063504	0.0362009	-1.06619	0.00759768	-1.71288
MGC18216	0.345821	-0.110319	0.0292522	-0.308416	0.00870935	-0.377019
MGC39372	0.0123166	0.702646	0.0269974	0.847068	0.0140731	0.871724
MGC40170	0.0322403	-1.18119	0.0386355	-0.842294	0.0052222	-0.672345
MGC42367	0.342624	-0.103149	0.0212473	-0.371219	0.0182482	-0.386145
MICA	0.0284272	0.484432	0.0198613	0.673889	0.00939952	1.01058
MIR1251	0.0877463	-0.55286	0.0269	-0.449084	0.0339785	-0.432562
MIR16-1	0.211826	-0.240772	0.00271832	-0.423836	0.0336691	-0.368733
MIR204	0.108442	0.376078	0.0365202	0.742481	0.045595	0.538724
MIR320B1	0.536422	0.108032	0.0157381	0.728244	0.0107418	0.631024
MIR513A2	0.426847	0.153385	0.000467319	0.832764	0.0152382	0.301035
MIR583	0.474028	0.391739	0.0463394	0.409376	0.035377	0.678425
MKKS	0.475346	0.0817988	0.0115717	0.3021	0.00135332	0.431861
MKRN1	0.0700193	-0.14021	0.0194633	-0.208968	0.0272635	-0.214406
MLX	0.153673	0.210971	0.0325457	0.572016	0.0204799	0.354225
MMAA	0.0983096	-0.31199	0.0361365	-0.553018	0.00135791	-1.03104
MPP7	0.0603624	-0.583297	0.0321283	-0.598898	0.03608	-0.601264
MRPL3	0.0589766	-0.397925	0.00227383	-0.571569	0.023382	-0.328814
MRPS12	0.412253	0.0828787	0.0148262	0.311615	0.0340882	0.259965
MRPS14	0.893878	-0.0189708	0.0293472	-0.326945	0.0416105	-0.509317
MRPS2	0.852362	0.0226176	0.014934	0.279405	0.0066391	0.338988
MRPS21	0.103438	0.163248	0.0214905	0.214911	0.0116281	0.273732
MRPS23	0.0371673	0.304367	0.021754	0.36787	0.0286642	0.383095
MRPS27	0.175612	0.095834	0.0335965	0.205875	0.0195033	0.282269
MRPS34	0.647919	0.0817535	0.0407907	0.385549	0.0447683	0.371362
MRRF	0.0960713	0.248495	0.0259344	0.471574	0.00499374	0.650013
MRTO4	0.6357	0.0361015	0.0177626	0.337429	0.0136213	0.393603
MS4A8B	0.0472426	-0.318522	0.0398805	-0.339998	0.0140246	-0.458845
MSI2	0.00573465	-0.578185	0.016184	-0.488996	0.016437	-1.17315
MSMB	0.105743	-0.906568	0.0480021	-1.22665	0.000836747	-2.08151
MT1A	0.993432	-0.000627201	0.0163187	-0.260678	0.00218056	-0.482193
MT2A	0.737986	0.0376649	0.0494993	-0.285972	0.00745216	-0.578525
MTCH2	0.0392109	0.219654	0.0184092	0.199804	0.00649501	0.178086
MTHFD2	0.340172	-0.0556048	0.00526426	-0.24766	0.0267646	-0.6118
MTMR10	0.0054528	-0.280711	0.0123186	-0.275851	0.0339329	-0.293267
MTMR2	0.528655	0.180691	0.0197438	0.460043	0.00446711	0.850498
MTNR1B	0.956334	-0.00779474	0.00866816	-0.581577	0.0440267	-0.468465
MUC1	0.0233989	-0.524258	0.00211611	-0.527976	0.00870072	-0.75252
MUC15	0.179281	-0.210526	0.0250017	-0.638103	0.00217241	-1.62184
MUSK	0.29297	-0.481699	0.00786374	-1.23044	0.00339449	-1.3908
MVD	0.0353605	0.313508	0.0223224	0.483788	0.00372448	1.09969
MX1	0.0575054	-0.188344	0.00282365	-0.415621	0.00107171	-0.528072
MYB	0.142263	-0.168488	0.00513812	-0.358122	0.000850656	-0.705504
MYBPC1	0.535486	0.0655892	0.00981286	-0.138833	0.0228723	-0.141618
MYCBP2	0.0372091	-0.375939	0.00821659	-0.861859	0.017514	-0.677602
MYCN	0.313429	-0.324931	0.0134302	-1.5916	0.0127875	-1.67086
MYH10	0.0128846	-0.376253	0.00275851	-0.459508	0.00150458	-0.290405
MYL5	0.00982155	0.21476	0.00257606	0.22424	0.00407137	0.221227
MYLIP	0.693122	-0.0249581	0.0243329	-0.269886	0.00318032	-0.372737
MYO6	0.296114	-0.137474	0.0438478	-0.374672	0.0212183	-0.47197
NADSYN1	0.00367378	0.31479	0.0115493	0.462776	0.00206059	0.812595
NAPRT1	0.876432	0.0615674	0.0361368	0.808298	0.00436645	0.873408
NAT9	0.219094	0.21085	0.00753036	0.478046	0.00145462	0.885936
NAV2	0.655791	-0.087827	0.00796278	-1.05192	0.0216679	-0.927057
NCALD	0.0960515	-0.58145	0.0249584	-0.965914	0.00620549	-1.61165
NCAPD2	0.026269	-0.533516	0.00770064	-0.519468	0.00224802	-0.704243
NCCRP1	0.113043	-0.0999003	0.028515	-0.378852	0.0118818	-0.802988
NCRNA00152	0.0938025	0.497691	0.0294008	0.691098	8.45199e-05	0.808472
NCRNA00219	0.168616	0.106001	0.0485789	0.210126	0.0267185	0.401345
NDUFA6	0.0660063	0.321584	0.000996484	0.262297	0.016918	0.285009
NDUFS1	0.303653	-0.198909	0.0322053	-0.70499	0.0259175	-0.708849
NEK6	0.246511	0.156951	0.0106868	0.251349	0.0203579	0.536558
NEU1	0.436736	0.110143	0.012598	0.62683	0.0113482	0.885549
NFIA	0.0108906	-0.534319	0.00567221	-0.632466	0.00318085	-0.741416
NFKBIB	0.382519	0.144964	0.0420407	0.365736	0.00179991	0.736929
NFKBIE	0.375184	-0.0763102	0.00816509	-0.386161	0.00186731	-0.582003
NGLY1	0.309236	-0.126063	0.018182	-0.397885	0.0028165	-0.753574
NINJ1	0.217321	-0.141262	0.0237605	-0.41057	0.00121244	-0.942864
NKX2-3	0.0378405	-0.624966	0.0336067	-0.648849	0.0189266	-0.721231
NMB	0.982119	0.00235784	0.0449455	0.338039	0.000920771	0.29083
NME1-NME2	0.0283086	0.266178	0.0131381	0.361409	0.00277804	0.470262
NME4	0.144634	0.131696	0.000796689	0.366852	0.000778931	0.467279
NNMT	0.890796	-0.0253425	0.0137498	-0.5111	0.000248719	-1.17153
NOD2	0.111961	-0.441841	0.0100843	-1.01665	0.0133274	-1.43434
NOP16	0.119605	0.0996421	0.00615106	0.405871	0.00437264	0.381438
NP	0.467328	0.0594634	0.00409018	0.508074	0.00137754	0.670626
NPAL3	0.030248	-0.0689401	0.0275717	-0.524225	1.16072e-05	-0.914573
NPC2	0.0394448	0.20327	0.0178519	0.320546	0.0028121	0.430566
NPM3	0.0817097	0.293137	0.0418793	0.291944	0.00553016	0.363035
NR4A2	0.0336482	-0.87446	0.0311297	-0.920352	0.00531233	-1.48863
NRIP1	0.255852	-0.0996891	0.0238416	-0.26404	0.020798	-0.278935
NRP1	0.0358439	-0.304777	0.0268615	-0.356356	0.0191879	-0.307054
NRP2	0.309441	-0.313002	0.0405979	-0.371985	0.00283921	-0.447611
NT5E	0.128386	-0.206896	0.00172164	-0.788224	0.00310571	-1.39746
NUDT14	0.940431	-0.00607737	0.0339133	0.16835	0.0067666	0.168235
NUP205	0.00633063	-0.351491	0.0160158	-0.344639	0.0372326	-0.196824
NUPL2	0.018225	0.114443	0.00498366	0.350141	0.0302567	0.321747
NUSAP1	0.685585	-0.0116685	0.0285703	-0.106256	0.0134432	-0.234639
NWD1	0.40235	-0.194657	0.0308518	-0.795212	0.00648996	-1.36169
NYNRIN	0.000734093	-0.511096	0.0102342	-0.823178	0.000520717	-1.14059
OAF	0.0802167	-0.199596	0.00848729	-0.431387	0.0394374	-0.306988
OBFC1	0.0159535	0.180936	0.0408434	0.291161	0.013822	0.383144
OBFC2B	0.438094	0.0422779	0.0312095	0.263745	0.00127596	0.454107
ODF4	0.669414	0.182311	0.0371066	0.782798	0.0298855	0.568413
OGFRL1	0.857708	-0.0112064	0.00640969	0.344144	4.16034e-05	0.562413
OKL38	0.0652207	0.113768	0.00355654	0.325279	0.000356572	0.492076
OLFML3	0.0791048	-0.345592	0.0403913	0.470837	0.0172428	0.512371
OR4C15	0.239788	0.241658	0.0240484	0.314214	0.0105477	0.495216
OR52D1	0.0210055	0.60753	0.0139332	0.769795	0.00218107	1.29626
OR9Q1	0.00147653	0.509814	0.0349355	0.22346	0.0239596	0.219155
ORAOV1	0.372719	0.0900801	0.0434501	0.225735	0.0107225	0.354865
OSBP2	0.0369613	-0.517442	0.0456139	-0.649403	0.0264075	-0.765484
OSBPL3	0.879431	0.0183318	0.0313181	0.334063	0.0167248	0.604196
OTOS	0.0470427	0.494284	0.0106078	0.440353	0.040367	0.295922
OTX1	0.0735153	-0.723299	0.0190373	-0.786312	0.023177	-0.905571
OVGP1	0.259287	0.135698	0.00203893	-0.726184	0.00763937	-1.28998
OXA1L	0.904953	0.014284	0.0448887	0.307994	0.0372519	0.378118
P2RY11	0.848161	0.0215443	0.0312857	0.336685	0.00965169	0.664526
P4HA2	0.204164	0.132008	0.0281838	0.328362	0.00234427	0.725293
PACS2	0.205903	-0.655902	0.04938	0.157488	0.00806877	0.654608
PACSIN1	0.335465	-0.159651	0.00408135	-0.8084	0.00253069	-1.00569
PANK3	0.916681	0.0125099	0.0415389	0.338286	0.0310932	0.374145
PAPD5	0.0320836	-0.358914	0.00460569	-0.654092	0.0147016	-0.646312
PAPSS2	0.0652256	-0.226041	0.0209893	-0.342177	0.00334514	-0.645059
PARP1	0.0566986	-0.248025	0.00554132	-0.269132	0.0406623	-0.253556
PARP3	0.0175133	-0.203596	0.0485343	-0.126933	0.0205028	-0.224158
PAX5	0.179646	-0.213203	0.0099625	-0.29695	0.0246452	-0.363453
PCCB	0.0781063	-0.110329	0.00574759	-0.309197	0.000820519	-0.442242
PCMTD2	0.529404	0.100884	0.0439703	-0.376109	0.0160948	-0.630085
PCOLCE2	0.202144	-0.262061	0.0302749	0.396054	0.0389422	1.27854
PCYT2	0.416143	-0.0844847	0.0447816	-0.346721	0.0474224	-0.29793
PDDC1	0.1111	0.217924	0.0161771	0.430491	0.0151762	0.693917
PDE4A	0.0994206	-0.219318	0.023646	-0.618789	0.000277363	-1.3601
PDE6D	0.0952806	0.148107	0.00569798	-0.131457	0.0111403	-0.268336
PDE8B	0.144678	-0.362587	0.0139797	-0.87506	0.000234033	-1.05908
PDHB	0.802206	-0.0337301	0.00656407	-0.26701	0.000699987	-0.464682
PDLIM7	0.546894	0.147963	0.0352157	0.425936	0.0158684	1.03107
PDRG1	0.0187099	0.275942	0.0198747	0.285194	0.00523401	0.431597
PDXDC1	0.285396	-0.145246	0.00196841	-0.237688	0.0156995	-0.160917
PDZD2	0.126561	-0.460889	0.00835931	-1.19357	0.0240157	-1.24787
PDZK1IP1	0.836363	0.0307411	0.00834893	-0.478967	0.00135344	-0.983546
PDZK1P1	0.695718	0.115011	0.0236255	-0.927463	0.00386303	-1.64503
PECAM1	0.493334	0.119822	0.0277293	-0.427472	0.000628621	-1.31124
PELI2	0.0410527	-0.372274	0.00190212	-0.925343	0.000355574	-1.4914
PEMT	0.254072	0.196073	0.0239426	0.431059	0.0153764	0.484443
PET112L	0.944028	-0.00666644	0.0124244	-0.522502	0.00323644	-0.92281
PEX11A	0.810411	-0.0222776	0.0351092	-0.321175	0.00182655	-0.796146
PFKP	0.133517	-0.140147	0.0152055	0.30991	0.000331215	0.873294
PGAM1	0.483052	0.108763	0.00919346	0.356625	0.00433777	0.503576
PGAM4	0.494998	0.123458	0.0395984	0.393819	0.0191704	0.562534
PGP	0.969694	0.00665373	0.0488838	0.261709	0.00546239	0.491088
PHF14	0.216994	-0.20786	0.0473476	-0.506974	0.00244745	-0.698379
PHF21A	0.0456827	-0.26878	0.0094482	-0.365993	0.0073681	-0.466832
PHIP	0.250272	-0.130252	0.0113621	-0.298578	0.00861185	-0.275657
PHKG2	0.331368	0.155787	0.0377545	0.402798	0.00898492	0.561481
PHLDA1	0.705337	-0.0286697	0.0284028	0.4898	0.00417144	0.941907
PHLDA2	0.235677	0.125714	0.0289727	0.32649	0.0268963	0.317673
PHLDB2	0.0728964	-0.493025	0.0195323	-0.787004	0.0148722	-0.952339
PHYH	0.0631038	0.305793	0.0215224	0.377742	0.0186135	0.359498
PI3	0.206662	-0.132305	0.0228452	-0.476607	0.00335418	-0.615238
PIGB	0.0616675	0.190357	0.0276682	0.251311	0.0158308	0.379426
PIGM	0.48161	0.0526019	0.014444	-0.294563	0.0096997	-0.519462
PIK3R4	0.175484	-0.498707	0.0389174	-0.378636	0.01386	-0.584778
PIP5K2A	0.382169	0.149807	0.030317	0.558949	0.00332585	1.093
PITPNC1	0.020129	-0.460095	0.0220859	-0.565758	0.0101552	-0.674288
PITPNM1	0.140306	-0.1137	0.0357688	0.321013	0.00190045	0.562753
PJA2	0.165797	-0.117143	0.0121369	-0.362542	0.00314567	-0.442715
PLAC2	0.502479	-0.278127	0.0339273	0.693552	0.00851041	1.05847
PLAC8	0.803501	0.039459	0.0397221	-0.831252	0.0172863	-1.46612
PLAU	0.352266	-0.0756125	0.0032867	-0.522066	0.0231334	-0.632426
PLAUR	0.96292	0.00613715	0.0181729	0.413913	0.00274443	0.705581
PLCE1	0.063842	-0.349396	0.00752417	-1.15337	0.0170225	-2.00699
PLCG2	0.209264	-0.258647	0.00238329	-0.487224	0.00422256	-0.433781
PLD6	0.888146	0.0371458	0.00123007	0.679905	0.00299641	1.08981
PLEKHA6	0.706693	-0.0199263	0.0017961	-0.369811	0.00942494	-0.581541
PLIN2	0.298835	0.0514548	0.0202591	0.276163	0.00100101	0.428256
PLK1	0.243474	-0.236445	0.0433221	-0.210896	0.00833561	-0.785815
PLXDC2	0.279851	-0.250299	0.0499861	-0.586025	0.0125147	-0.948541
PMAIP1	0.32494	0.200245	0.0226337	0.734256	0.0196414	0.73402
PNKP	0.825734	-0.0209651	0.0165765	0.212231	0.00046492	0.647883
POLA2	0.21886	-0.240168	0.000502463	-0.371487	0.0227916	-0.367834
POLD2	0.445601	0.0705207	0.0420713	0.301847	0.00925805	0.36713
POLR1D	0.297308	0.0682902	0.00238097	0.243082	0.000679755	0.371422
POLR2A	0.0283573	-0.326608	0.00338518	-0.570671	0.00601221	-0.528436
POLR2F	0.0396873	0.144987	0.0444314	0.127991	0.0205569	0.187378
POLR3F	0.0745186	0.197189	0.0315285	0.321649	0.0239249	0.266862
POLR3K	0.377222	0.129386	0.0256514	0.307711	0.0113811	0.388063
PON3	0.448839	0.12916	0.0482981	-0.440115	0.00208388	-1.13583
POP4	0.355644	0.0795749	0.00832119	0.197203	0.0300847	0.129034
PPAN	0.389776	0.151931	0.0476955	0.490984	0.017887	0.709462
PPAP2B	0.245519	-0.131938	0.036771	-0.380071	0.00367378	-0.746526
PPBP	0.6874	0.188651	0.0272135	0.981426	0.0467822	0.709949
PPIA	0.172388	0.248694	0.00228259	0.387135	0.0163361	0.269301
PPP1R3C	0.0455912	-0.248056	0.00105863	-0.882505	0.000179814	-1.4831
PPP1R9A	0.139301	-0.848263	0.00264308	-1.28973	0.0387776	-0.890938
PPP2CA	0.602114	-0.0546522	0.0197476	-0.17257	0.0185455	-0.220387
PPP2R5E	0.136534	-0.292538	0.0217743	-0.38101	0.0159708	-0.477422
PPP3CC	0.128957	0.10275	0.0277119	0.190461	0.00732726	0.388356
PPT1	0.303471	-0.0529678	0.0161399	-0.24595	0.00828497	-0.340415
PRAGMIN	0.145251	-0.33464	0.000757421	-0.54583	0.000194615	-0.646157
PRIC285	0.11491	-0.400742	0.000267199	-1.18443	0.000601158	-1.14448
PRKRIR	0.257712	-0.0907775	0.0147172	-0.234455	0.00749225	-0.311893
PRNP	0.199038	0.0640563	0.0174716	0.25818	0.00287444	0.427949
PROM1	0.933477	-0.00803503	0.04259	-0.180984	0.00874015	-0.236643
PROM2	0.192257	-0.276795	0.0219254	-0.335732	0.00240614	-0.37909
PRPF40A	0.331672	-0.116899	0.0348275	-0.370974	0.0171819	-0.480837
PRPSAP1	0.292915	-0.0842596	0.0257281	-0.155047	0.00235348	-0.317562
PRR11	0.124987	-0.168037	0.0318011	-0.293342	0.0184124	-0.372721
PRR7	0.0639375	0.154171	0.00611337	0.55124	0.000139796	1.02294
PRRX2	0.935626	0.0156894	0.0365215	-0.694152	0.0157343	-1.25813
PRSS27	0.0587931	-0.332307	0.019983	-0.975012	0.0256157	-1.50402
PSAP	0.0345181	-0.196794	0.0162218	-0.244776	0.00143963	-0.290656
PSMA1	0.0789885	0.208107	0.0157237	0.267904	0.00119006	0.207422
PSMB1	0.0291457	0.276563	0.0475535	0.201095	0.0128709	0.226312
PSMC3IP	0.334602	0.167641	0.0156785	0.345538	0.0193165	0.380299
PTBP1	0.122914	-0.21243	0.00158505	-0.316403	0.0140062	-0.283544
PTGES	0.188938	-0.074697	0.036628	-0.515079	0.000422838	-1.40684
PTMS	0.0473601	0.159772	0.00955652	0.152258	0.0158842	0.185104
PTPLA	0.495789	0.0466941	0.0376481	0.166856	0.0119586	0.155824
PTRH2	0.0358687	0.268936	0.00240659	0.549133	0.00185167	0.708572
PTTG1	0.636716	0.0173499	0.0316881	-0.048336	0.000834707	-0.231254
PTTG1IP	0.329433	-0.0542752	0.0143388	-0.204328	0.00117864	-0.373957
PUM1	0.0852943	-0.226188	0.00273656	-0.369155	0.0150841	-0.240307
PUS1	0.154529	0.164733	0.0120251	0.44595	0.00945314	0.527163
PUSL1	0.100651	0.228519	0.0155634	0.435503	0.00114442	0.905965
QTRT1	0.013407	0.489926	0.00218412	0.685135	0.00114005	0.874981
RAB11FIP3	0.111487	-0.274534	0.0174426	-0.213031	0.0133415	-0.241404
RAB31	0.110303	-0.105253	0.000749223	-0.380286	0.000976387	-0.444434
RAB3GAP1	0.134546	-0.221961	0.00650263	-0.412173	0.0024765	-0.546308
RAB3IP	0.0625087	0.138392	0.022979	0.151852	0.00359275	0.154624
RAB7L1	0.90911	0.00899759	0.00946714	0.372904	0.000105735	0.851109
RAD21	0.0504512	-0.102301	0.0438254	-0.271618	0.000969096	-0.640784
RALBP1	0.0649122	-0.31967	0.0309153	-0.315231	0.0417534	-0.314825
RALY	0.528538	0.052927	0.0442354	0.231267	0.0331273	0.400442
RAPGEF3	0.13906	-0.47949	0.0455854	-0.79013	0.0408361	-0.96977
RARRES1	0.613836	0.0309417	0.0418799	-0.226768	0.00103307	-0.580504
RARRES3	0.812007	0.0259463	0.00176212	-0.701745	0.00134786	-1.01011
RASAL2	0.206404	-0.517943	0.0108594	-1.05543	0.0153198	-1.51536
RASD2	0.0499979	-0.79093	0.0259472	-1.02622	0.021902	-1.51862
RB1CC1	0.0797224	-0.40777	0.0136853	-0.784293	0.0057153	-0.982783
RBCK1	0.429821	0.0688279	0.0153441	0.233898	0.0187176	0.56685
RBM14	0.249412	-0.0780538	0.0158439	-0.218119	0.0068808	-0.268687
RBM17	0.326258	0.11596	0.000326505	0.27681	0.0017378	0.62533
RBM22	0.0605263	-0.155677	0.0189885	-0.23057	0.0153708	-0.258994
RBM23	0.0823831	-0.131094	0.0434011	-0.157632	0.0420825	-0.223477
RBMS2	0.267047	-0.340134	0.0100869	-0.997305	0.00518522	-1.23767
RBPMS2	0.0419941	-0.353235	0.0235688	-0.432719	0.0431442	-0.40398
RCOR2	0.537646	0.0860615	0.0392295	-0.499993	0.00469773	-0.666029
RDH10	0.00225883	-0.393751	0.000310241	-1.01771	1.67069e-05	-1.40908
RDH13	0.519231	-0.0594888	0.0356523	0.24176	0.00274921	0.494456
RDH5	0.00676515	0.853693	9.16467e-05	0.912578	0.0372351	1.12778
REPS2	0.577301	-0.110068	0.0364365	-0.668995	0.0117145	-1.08646
RERG	0.116259	-0.236639	0.0434842	-0.358295	0.0043202	-0.746006
RFX7	0.0628088	-0.292685	0.0188257	-0.291477	0.00742775	-0.402909
RGMA	0.241951	-0.211495	0.0181522	-0.329735	0.005317	-0.772382
RGS20	0.742715	0.0393154	0.0406071	0.351236	0.0148719	0.489214
RHBDL2	0.509651	-0.08572	0.0471859	-0.472967	0.0181571	-1.0414
RHOU	0.207866	-0.263672	0.00973489	-1.53583	0.0329234	-1.46771
RIF1	0.163088	-0.381024	0.0273507	-0.716536	0.00236743	-0.722935
RIMKLB	0.832729	-0.042008	0.0090252	-1.09024	0.026572	-1.1931
RIMS3	0.33482	-0.169706	0.00805963	-0.619521	0.0179672	-0.461972
RING1	0.366647	-0.0659348	0.0190016	-0.233785	0.004185	-0.327802
RIPK4	0.129997	-0.275698	0.0489284	-0.432423	0.00986211	-0.708024
RMND5A	0.0180237	-0.33386	0.00787515	-0.437924	0.000958465	-0.818016
RNF126	0.0599074	0.0692545	0.000207236	0.3022	0.0124635	0.469662
RNF20	0.03295	-0.274072	0.00521623	-0.393989	0.0115002	-0.389573
RNF39	0.749141	-0.0656356	0.0149376	-0.827742	0.00280742	-1.62842
RNF4	0.840473	-0.0129742	0.0234773	0.225601	0.00401315	0.364467
RNF44	0.0708523	-0.274984	0.0258143	-0.417898	0.0233547	-0.41307
RNU105A	0.063438	0.51479	0.0456992	0.891361	0.00850892	0.978038
RNU5A	0.630975	0.212717	0.0399899	1.41231	0.0345567	1.90899
ROPN1L	0.614113	0.104817	0.0221955	-0.647723	0.0382871	-0.499935
RPAP3	0.0942531	-0.338793	0.0287868	-0.533244	0.0262655	-0.674145
RPF2	0.577961	-0.0431527	0.0134996	0.163398	0.00820545	0.233221
RPL12	0.696682	0.0171761	0.0464588	0.127727	0.0240001	0.156675
RPL15	0.149586	0.101288	0.0282731	0.206106	0.0450296	0.21392
RPL23AP53	0.147343	0.219653	0.0491359	0.45119	0.0440754	0.593494
RPL28	0.186209	0.169195	0.00485602	0.417714	0.00453968	0.960843
RPL41	0.0029958	0.289587	0.00353551	0.326616	0.00790016	0.249677
RPL9	0.526225	0.0855013	0.0236346	0.372641	0.0181953	0.373016
RPP25	0.263029	-0.0763176	0.0146901	0.439238	0.00204052	0.624619
RPRC1	0.025893	-0.358181	0.0331111	-0.27635	0.0199314	-0.166508
RPRD2	0.106242	-0.193462	0.00822683	-0.482011	0.0486387	-0.558646
RPS27A	0.0364703	0.141568	0.0197853	0.17758	0.0159278	0.214119
RPS6KB2	0.17083	0.126679	0.0154615	0.286822	0.00433108	0.424648
RPUSD1	0.521824	-0.0530392	0.0438137	0.178164	0.0347554	0.652811
RRAGD	0.833331	-0.0181479	0.00659902	0.399938	0.00224327	0.991208
RRP9	0.559492	-0.135291	0.0207635	0.468878	0.0155536	0.7474
RSBN1	0.192324	-0.204997	0.0467128	-0.289543	0.00634014	-0.471751
RTTN	0.0781231	-0.144539	0.0359816	-0.251748	0.0477892	-0.353224
RUNDC3B	0.502093	-0.161468	0.0440334	-0.80169	0.0130712	-1.1163
RWDD2B	0.15953	0.183453	0.000389912	0.482153	0.00177213	0.350422
RWDD3	0.00951911	0.503032	0.00938104	0.491524	0.0324758	0.313654
RXRB	0.55162	0.0315633	0.0331101	-0.274347	0.0332264	-0.522523
S100A3	0.0889203	-0.157955	0.0347514	-0.214326	0.00192578	-0.594395
S100A7	0.842944	0.0305199	0.0438555	-0.212042	0.0267704	-0.665877
S100A7A	0.673888	0.0533451	0.00307925	-0.882112	0.00259239	-1.56692
S100A8	0.571939	-0.0463389	0.00682418	-0.406641	0.00459082	-0.472626
SAFB	0.0658322	-0.245735	0.0379441	-0.298671	0.0395553	-0.323342
SART1	0.0630342	-0.291275	0.0122621	-0.664436	0.0101275	-0.533422
SASH1	0.265994	-0.148721	0.00535127	-0.510994	0.00271419	-0.638086
SAT2	0.839923	0.0198151	0.0042944	0.467795	0.00479296	0.633699
SBNO1	0.182512	-0.740769	0.00549296	-0.857066	0.0202059	-0.714628
SCAND3	0.0116488	-0.517024	0.0404194	-0.36151	0.00216424	-0.84273
SCARA3	0.0262952	-0.303115	0.0170876	-0.581643	0.00111678	-0.942706
SCARNA10	0.0439061	0.375686	0.036795	0.349907	0.042273	0.328129
SCNN1A	0.0231609	-0.256304	0.00158394	-0.436517	0.00104189	-0.546845
SCO2	0.19459	0.175647	0.000998289	0.335905	0.00817162	0.264367
SDAD1	0.242316	0.137191	0.0289325	0.159534	0.0146239	0.290714
SDC4	0.962443	0.00477385	0.0093247	-0.410961	0.0057776	-0.491446
SDCBP2	0.0330415	0.663146	0.00628201	1.06147	0.00214514	1.38754
SDCCAG3	0.571221	-0.0654781	0.0269911	0.406593	0.00802433	0.704174
SDHAF1	0.0815122	0.233502	0.0192571	0.360069	0.0358924	0.306847
SEC14L2	0.622632	0.0584756	0.0121708	0.61522	0.00652522	1.00527
SEC22C	0.0447564	0.296921	0.0346272	0.354465	0.0188274	0.40582
SEL1L3	0.621068	0.0542547	0.0216487	0.485982	0.00285237	0.959386
SELO	0.425097	0.0897439	0.0122167	0.523116	0.00223357	1.05986
SEMA4D	0.431764	-0.132262	0.019113	-0.270653	0.0217547	-0.244279
SEPX1	0.449723	0.0653129	0.0362702	-0.26653	0.00736801	-0.536309
SERPINB5	0.402868	-0.0736569	0.0298818	0.412634	0.00205394	0.729758
SERPINE2	0.518517	0.182783	0.00473587	0.661937	0.000232304	1.39166
SFN	0.406911	0.0759235	0.00672931	0.489336	0.00259729	0.913931
SFTA1P	0.0752329	0.367611	0.0224721	0.599663	0.0399851	0.473515
SFXN4	0.666909	0.0401462	0.007558	0.409377	0.00196873	0.648128
SGCE	0.0677248	0.137646	0.0249875	0.248598	0.0186049	0.41988
SGSH	0.382611	0.0978078	0.00466013	0.311837	0.0163941	0.584008
SH2D4A	0.835613	-0.0174558	0.0396168	-0.258738	0.00905884	-0.432778
SH3RF2	0.00312349	-0.404213	0.00739382	-0.344357	0.00477345	-0.414997
SHARPIN	0.0938814	0.563981	0.00797627	0.683875	0.0436345	0.856186
SHKBP1	0.114749	0.0792196	0.00224324	0.3008	0.0407618	0.386035
SHPRH	0.0703889	-0.636396	0.042441	-0.635205	0.0333908	-0.633794
SHRM	0.144863	-0.223147	0.0112998	-0.416647	0.00959403	-0.627173
SHROOM3	0.895587	-0.0262001	0.0275747	-0.788972	0.0217085	-0.881494
SIDT2	0.108552	-0.286119	0.00107737	-0.608495	0.000663272	-0.872084
SIGMAR1	0.505109	0.0552143	0.0155364	0.363587	0.00464682	0.603294
SIK1	0.198705	-0.399877	0.0207022	-0.563055	0.0259875	-0.583618
SIPA1L3	0.568037	-0.170205	0.0335155	1.0061	0.0206225	1.09233
SIRT4	0.0275292	0.419998	0.0326057	-0.61996	0.000960903	-1.26946
SIRT7	0.522058	0.116348	0.0253883	0.540016	0.0236494	0.57573
SIX4	0.277314	-0.155495	0.0359106	-0.416973	0.00240592	-0.512891
SIX5	0.256093	-0.0598346	0.00103373	-0.214365	7.65142e-05	-0.529481
SLC11A2	0.130798	-0.258526	0.014419	-0.391981	1.57941e-05	-0.697827
SLC15A3	0.0151087	-0.362499	0.00401055	-0.692216	0.0061158	-1.40344
SLC17A6	0.158347	-0.318105	0.00955237	-0.523355	0.0146511	-0.416027
SLC1A3	0.0885711	-0.114737	0.00160103	-0.524424	0.000510914	-0.848827
SLC1A6	0.0101836	-0.387562	0.00628271	-0.541104	0.00503456	-0.402113
SLC22A11	0.517473	-0.108217	0.0184541	-0.274025	0.00246863	-0.468331
SLC24A3	0.0374503	-0.364657	0.00732303	-0.793825	0.00530316	-0.651083
SLC25A1	0.573386	0.0910544	0.0451515	0.352343	0.00928866	0.632762
SLC25A13	0.157972	-0.170678	0.0403464	0.312482	0.0217249	0.328895
SLC25A17	0.415833	0.071313	0.0286001	0.239472	0.0323079	0.24561
SLC25A21	0.238778	-0.197978	0.0123777	-0.35772	0.000302969	-1.07566
SLC25A26	0.0025466	0.37972	0.0068601	0.382077	0.00908665	0.303103
SLC25A27	0.0605011	0.67624	0.0100149	1.14037	0.0113358	1.0992
SLC25A28	0.34465	0.0242338	0.00437189	0.155656	0.0278406	0.195418
SLC25A38	0.0717915	0.193232	0.00593047	0.486703	0.0055038	0.48457
SLC28A3	0.0355462	-1.07577	0.031051	-1.24867	0.0101473	-1.65404
SLC29A2	0.92025	0.0110488	0.00578574	0.311774	0.00518878	0.535799
SLC29A3	0.988043	0.00339776	0.0123234	-0.872009	0.00160157	-1.61151
SLC2A10	0.4448	-0.10688	0.00942887	-0.787962	0.000410948	-1.3686
SLC35F2	0.1806	-0.0741793	0.0435011	0.0538556	0.017854	0.160083
SLC39A11	0.915852	0.00670941	0.00850018	-0.175212	0.00434731	-0.379803
SLC3A2	0.524795	0.238687	0.0377298	1.01617	0.0112426	1.42728
SLC43A2	0.00294646	-0.737797	0.00235059	-1.3482	0.000185086	-2.38871
SLC44A2	0.227366	-0.188874	0.0186813	-0.412993	0.00419038	-0.45679
SLC4A11	0.412886	-0.135688	0.00950496	-0.452201	0.00207591	-0.404596
SLC7A2	0.323841	-0.202397	0.0137242	-0.300611	0.00850229	-0.325079
SLCO2A1	0.245532	-0.23157	0.000904835	-0.590919	0.048525	-0.594866
SLCO5A1	0.0561674	0.639977	0.015124	0.733787	0.0418891	0.566729
SLFNL1	0.367723	-0.048547	0.014637	-0.246793	0.0481859	0.440038
SLMAP	0.0382145	-0.163056	0.0425288	-0.279279	0.00215323	-0.315456
SLURP1	0.280866	-0.337712	0.00266909	-1.03305	0.0112491	-1.92559
SMAD6	0.0276699	-0.477548	0.029432	-0.555373	0.00630811	-0.92256
SMARCA2	0.561461	0.0439401	0.0252357	-0.284926	0.0183523	-0.37574
SMARCA4	0.0687301	-0.295406	0.0144391	-0.407764	8.39679e-05	-0.270658
SMC2	0.0302156	-0.272893	0.00442025	-0.418879	0.00692327	-0.415146
SMO	0.113907	-0.56984	0.0183999	-0.815463	0.0219614	-0.745123
SNHG1	0.00952456	0.258679	0.0152598	0.247261	0.0113919	0.403985
SNHG4	0.256682	0.310038	0.0103777	0.668294	0.013631	1.23695
SNHG7	0.0211328	0.204661	0.00392785	0.653999	0.00216687	0.904636
SNHG9	0.414306	0.0967733	0.0131451	0.403805	0.00971058	0.542713
SNORA24	0.136357	0.332415	0.00790908	0.943337	0.0136265	0.910381
SNORA47	0.0242591	-0.685172	0.0382021	-0.544076	0.0390585	-0.537647
SNORA61	0.234099	0.179267	0.0139279	0.620115	0.00153306	0.794503
SNORA70	0.197164	0.185405	0.0239046	0.46094	0.0254948	0.500897
SNORD100	0.628873	0.168759	0.0146507	0.735066	0.0129779	0.90311
SNORD25	0.0326436	0.412952	0.0204076	0.657821	0.0323654	0.544729
SNORD30	0.599861	0.131087	0.0072075	0.998489	0.0013841	1.44791
SNORD91B	0.545739	0.0743771	0.0264953	0.389395	0.0122749	0.482201
SNRPA	0.131259	0.145931	0.0378951	0.260511	0.00842149	0.507738
SNRPC	0.209766	0.152771	0.0384949	0.212274	0.0136653	0.191704
SNX26	0.878105	-0.0235987	0.0337104	0.368624	0.0188544	0.429664
SNX8	0.938639	0.00566838	0.0159124	0.318476	0.0189882	0.48686
SORL1	0.0866782	-0.413537	0.0176973	-0.80375	0.023938	-0.714302
SOX18	0.12572	-0.356433	0.019619	-0.941449	0.00397142	-1.51608
SPAST	0.293302	-0.331007	0.0150998	-0.761602	0.00675263	-0.987833
SPATS2L	0.810775	0.0162086	0.000140238	0.26069	0.00273043	0.598863
SPHK1	0.0272201	-0.373578	0.0416013	0.609918	0.0135669	0.812674
SPIRE1	0.845515	-0.0134213	0.0234311	0.231635	0.00432171	0.497758
SPNS3	0.834654	-0.0749932	0.0108225	-0.663842	0.0223859	-1.12369
SPTLC3	0.0981703	-0.433965	0.0441413	-0.956212	0.000819589	-1.92539
SRF	0.721761	0.0387837	0.0354233	0.191769	0.0196284	0.422219
SRGAP1	0.216692	-0.348816	0.00303643	-0.858672	0.00788444	-0.830267
SRI	0.716171	0.0378271	0.0464046	-0.325869	0.00318902	-0.756463
SRMS	0.503157	-0.249245	0.0382629	-0.53253	0.0381578	-0.426111
SRPRB	0.00251356	0.219653	0.0432274	0.157257	0.00144169	0.216816
ST7	0.152799	0.138692	0.0251138	0.370219	0.0155866	0.43972
STAM	0.0529101	-0.339398	0.0302145	-0.416528	0.0142237	-0.51147
STAU1	4.42724e-05	-0.310911	0.0438493	-0.469971	0.00478387	-0.116641
STAU2	0.336811	0.0330954	0.0281325	-0.329067	0.0036465	-0.246972
STC1	0.412534	-0.125661	0.0280035	0.43914	0.00219337	0.808987
STEAP4	0.211234	0.100777	0.0227187	-0.52986	0.00626767	-1.05215
STOM	0.755329	0.0366781	0.0200907	-0.266095	0.00164543	-0.575741
STUB1	0.386719	0.0867758	0.0230873	0.218726	0.00119356	0.521688
STX3	0.353871	0.0760772	0.00122233	0.542686	4.41282e-05	0.931619
STXBP5	0.0871968	-0.370701	0.016221	-0.581254	0.00266388	-0.851885
SULT1A3	0.0314793	0.286247	0.0424614	0.328228	0.0247204	0.317516
SULT1A4	0.090956	0.308948	0.0328092	0.457095	0.0271607	0.476713
SUSD2	0.0389592	-0.398465	0.00696308	-0.704169	0.000293814	-1.43162
SUSD3	0.0706532	-0.301824	0.00434089	-0.808557	0.0192809	-0.676443
SUV420H1	0.767713	0.0248171	0.0417835	0.293812	0.0188665	0.368692
SWAP70	0.000182908	-0.353117	0.00034102	-0.293797	0.00660856	-0.291238
SYMPK	0.0109145	-0.746803	0.0139125	-0.471524	0.0107967	-0.593954
SYNCRIP	0.0377528	-0.249502	0.00533451	-0.401382	0.000552727	-0.332746
SYNJ1	0.146749	0.360341	0.0331518	0.435797	0.026728	1.16144
SYT11	0.0864197	0.151622	0.0310058	-0.837939	0.00744888	-1.01747
SYT12	0.117146	-0.277062	0.00340102	-0.41146	0.0450616	-0.860769
SYTL3	0.326669	-0.168856	0.0324505	-0.393568	0.00235231	-0.846054
TAF5L	0.0933769	-0.370656	0.0244986	-0.351066	0.0225755	-0.357488
TARBP1	0.0566134	-0.331501	0.0431334	-0.386217	0.0206778	-0.536889
TAX1BP3	0.459748	-0.0794489	0.0469338	-0.320964	0.0082478	-0.627078
TBC1D20	0.589323	0.0271907	0.0057577	0.163206	0.000199996	0.374503
TBC1D9	0.11243	-0.596925	0.0373634	-0.983526	0.0235479	-1.41981
TBL1XR1	0.0978239	-0.165201	0.043508	-0.235954	0.029889	-0.404419
TBX22	0.102521	-0.232809	0.0497903	-0.254906	0.0114206	-0.44915
TC2N	0.0145738	-0.708568	0.0356399	-0.565226	0.0054288	-0.964623
TCEA3	0.0532817	-0.152488	0.0222145	-0.375672	0.00197785	-0.546717
TCEB1P3	0.447013	0.33614	0.0438038	0.466511	0.0127495	0.903864
TCF7L1	0.0952168	-0.727089	0.00397522	-0.989372	0.000998168	-1.46565
TCP10L	0.0947202	0.331996	0.0468468	0.498248	0.00546955	0.99763
TCTA	0.0645726	0.403198	0.00406721	0.440747	0.0399232	0.329465
TDRKH	0.58313	-0.145406	0.0110176	-0.419344	0.000610486	-0.95499
TEF	0.359272	-0.174235	0.0315849	-0.480673	0.0447136	-0.441503
TESK2	0.111449	-0.620184	0.0185942	-0.914812	0.00534105	-1.29475
TFF3	0.0441679	-0.974366	0.0314899	-1.10471	0.0432496	-0.859874
TFPI	0.525508	0.0400678	0.013703	-0.456765	0.00205388	-0.710741
TGFBI	0.519616	-0.0720495	0.0325527	0.453736	0.0011007	1.0764
TIAM1	0.080669	-0.201503	0.00118458	-0.675704	0.0108599	-0.430985
TIGA1	0.157111	0.109805	0.0465223	0.20593	0.00488646	0.447292
TIMM10	0.333225	0.0737239	0.0143659	0.202503	0.0199999	0.228715
TIMM44	0.0599897	0.170537	0.00333548	0.520868	0.00372876	0.683942
TIMM9	0.0085303	0.117199	0.0366779	0.274619	0.00296617	0.352793
TJAP1	0.20302	-0.105075	0.0197838	-0.190297	0.012458	-0.252511
TLE1	0.0647151	-0.283067	0.00179084	-0.461834	0.00724342	-0.420104
TLN1	0.132987	-0.208864	0.00352913	-0.495542	0.0238891	-0.330632
TLN2	0.74552	0.0337741	0.0476483	-0.281978	0.00638046	-0.626821
TMC5	0.0901537	-0.166333	0.0191267	-0.330109	0.00346443	-0.501492
TMEM111	0.00269354	0.203917	0.0182038	0.244788	0.0187683	0.382997
TMEM123	0.0987379	-0.20348	0.0107077	-0.28317	0.0395208	-0.184771
TMEM126A	0.0376709	0.245942	0.0378416	0.286364	0.0103876	0.413614
TMEM139	0.0466496	-0.25396	0.00268131	-0.613945	0.0013822	-0.851763
TMEM14C	0.994991	-0.000266452	0.00642395	-0.164327	0.00777169	-0.326869
TMEM154	0.33206	-0.272325	0.00714108	-0.979709	0.0129172	-1.37637
TMEM16A	0.0224603	-0.398537	0.00719561	-0.563789	0.0116449	-0.49657
TMEM18	0.00974095	0.218131	0.00552052	0.53348	0.00769778	0.429282
TMEM208	0.0465989	0.313996	0.00152443	0.444672	0.00629004	0.552803
TMEM4	0.161177	0.16541	0.0206872	0.356642	0.0232369	0.395561
TMEM41B	0.325104	-0.0541642	0.00590031	-0.273041	0.0162467	-0.47476
TMEM49	0.366101	0.0677857	0.0295876	-0.189055	0.0165372	-0.218578
TMEM59	0.811216	-0.0089375	0.0166949	-0.363861	0.000932178	-0.511349
TMEM60	0.326533	0.0664193	0.0349994	0.226502	0.0236715	0.262207
TMEM66	0.957265	0.00382246	0.00678244	-0.276011	0.015566	-0.260606
TMEM86A	0.259554	-0.37992	0.00447509	-0.538776	0.00255155	-0.648219
TMLHE	0.132067	-0.128644	0.0104462	-0.252129	0.00841984	-0.48565
TMPRSS11A	0.140781	0.682637	0.012832	0.62559	0.0341009	1.05954
TMPRSS2	0.10681	-0.184665	0.0172832	-0.266995	0.0398294	-0.304165
TMPRSS4	0.186984	-0.181414	0.0154176	-0.638012	0.0219323	-1.32436
TMSL3	0.146234	0.0990021	0.0493241	0.302669	0.0302025	0.361348
TNFAIP2	0.11219	-0.438526	0.00651718	-1.2435	0.00194414	-1.65041
TNFAIP8L1	0.261477	-0.478189	0.0349447	-1.33704	0.0196129	-1.7806
TNFSF10	0.164167	0.141152	0.0173125	-0.352798	0.00169617	-0.958856
TNFSF9	0.806211	0.0353846	0.00536759	0.951265	0.00046939	1.19118
TNNC1	0.2095	-0.716816	0.02461	-1.4418	0.0371087	-1.46641
TNS1	0.0561703	-0.489354	0.0353965	-0.98378	0.0105525	-1.37924
TNS3	0.00163582	-0.58222	0.000449546	-0.914848	0.000105367	-1.47246
TOLLIP	0.491812	0.142137	0.0172392	0.609737	0.00438724	1.06729
TOP2A	0.00545097	-0.167498	0.0065691	-0.416272	0.00205619	-0.59731
TOP2B	0.0696103	-0.238284	0.0217304	-0.452538	0.0119611	-0.393796
TOP3B	0.326215	0.103412	0.033846	0.28636	0.0295809	0.49074
TOR1AIP2	0.569212	-0.0766212	0.0387304	-0.426099	0.020077	-0.507444
TPMT	0.00107002	0.172917	0.00669632	0.393322	0.000184813	0.483541
TPP1	0.324971	0.158966	0.0105376	0.603271	5.34052e-05	1.27646
TRAM2	0.101269	-0.313725	0.0223375	-0.621825	0.0112371	-0.591136
TRIL	0.0492521	-0.221079	0.0319904	-0.44412	0.0119224	-0.734758
TRIM22	0.104167	-0.921238	0.022927	-1.44968	0.0013417	-1.88105
TRIM23	0.201434	-0.394896	0.0186635	-0.618012	0.0327859	-1.41203
TRIM24	0.0332849	-0.360799	0.0101562	-0.517664	0.0175018	-0.502512
TRIM61	0.00126	0.811087	0.00187174	0.784381	0.00158964	0.980005
TRIM67	0.557289	-0.142545	0.0441842	-0.833168	0.025857	-1.01535
TRIM68	0.936953	-0.0110431	0.00203752	-0.273897	6.91845e-05	-0.631652
TRIM8	0.050132	-0.223766	5.72225e-05	-0.539403	1.0926e-05	-0.7001
TRIP11	0.0160631	-0.429534	0.0293586	-0.411609	0.0107388	-0.541755
TRMT1	0.77504	0.0295696	0.0113842	0.261697	0.000184737	0.538063
TRMU	0.0492209	0.398522	0.0323276	0.475449	0.0017386	1.12712
TSEN54	0.239483	0.13316	0.00541904	0.539371	0.00664753	0.821423
TSHZ1	0.0989931	-0.284933	0.0074253	-0.454941	0.0124719	-0.555156
TSPAN31	0.997906	0.000523715	0.0231072	-0.589398	0.00552005	-0.9553
TSPAN33	0.371981	-0.0875439	0.0224602	-0.371716	0.010058	-0.493997
TTC13	0.405732	-0.0773666	0.0161446	0.270834	0.00339669	0.538774
TTC14	0.00364581	0.513744	0.00480135	0.457209	0.00181619	0.705054
TTC26	0.0715797	0.141727	0.0362727	-0.190391	0.0209207	-0.365693
TTC38	0.0550173	0.327901	0.0499643	0.386577	0.0318627	0.410085
TTPA	0.0183526	0.287564	0.0317179	0.224046	0.0453	0.232234
TUFT1	0.4233	-0.0886191	0.000611573	-0.473123	0.000673556	-0.407113
TUSC1	0.167791	-0.150554	0.00843582	-0.20127	0.0251321	-0.293651
TXNDC14	0.0495868	-0.0862779	0.0232215	0.161667	0.00252737	0.311728
TXNRD1	0.569894	0.0354565	0.00526127	-0.212197	0.000212673	-0.495468
TYRO3	0.0623568	-0.211851	0.0435048	0.179744	0.000416817	0.648014
UAP1L1	0.243178	0.528398	0.0364565	1.78561	0.000734739	3.04096
UBA52	0.0594275	0.0941096	0.029383	0.180607	0.00105061	0.242217
UBL3	0.540948	-0.119684	0.0169234	-0.317603	0.00225164	-0.646244
UBN2	0.0739401	-0.25296	0.0168354	-0.638716	0.00164048	-0.958595
UBP1	0.098127	-0.114753	0.0405388	-0.145675	0.0480669	-0.176185
UBQLN1	0.101842	-0.124909	0.0101045	-0.257736	0.00680763	-0.26218
UBR2	0.60978	-0.055815	0.00411736	-0.240708	0.00798832	-0.27056
UCA1	0.199398	0.185912	0.00982001	0.826333	0.00188013	1.00895
UCKL1	0.494907	0.0297659	0.00531016	0.185213	0.0222408	0.428329
UGCG	0.475159	-0.113326	0.028135	-0.710384	0.00698363	-0.911922
UNC5A	0.0646288	-0.508577	0.0200284	-0.73311	0.00256251	-1.26675
UNC5B	0.327948	-0.268386	0.0266853	-0.57009	0.0445086	-0.504645
UNC84B	0.13912	-0.186013	0.00480696	-0.387224	0.000475876	-0.645105
UPF3B	0.390212	-0.0869358	0.00257023	-0.146029	0.00564408	-0.122354
UQCR	0.084686	0.31669	0.00468093	0.374934	0.00160288	0.487421
USMG5	0.00523829	0.724895	0.000631863	1.26143	0.000173715	2.29665
USP1	0.162705	0.100206	0.0269323	-0.151733	0.0426217	-0.418477
UXS1	0.0365129	0.945311	0.0196593	0.645271	0.00236515	1.16059
VASH2	0.0683945	-0.560774	0.00176448	-0.955361	0.0341453	-0.722197
VASN	0.174599	-0.23109	0.0104673	-0.620594	0.000381258	-0.835818
VEZF1	0.152487	0.0799882	0.025389	-0.142353	0.00525957	-0.194615
VGLL1	0.474232	-0.0781441	0.0251704	-0.423791	0.00118567	-1.12613
VIM	0.25273	-0.216117	0.0183588	0.585018	0.000512111	1.24456
VIPR1	0.0210975	-0.41242	0.0133345	-0.474797	0.000755596	-0.957593
VIPR2	0.0631048	0.598894	0.0330824	0.722535	0.00830536	0.761612
VPREB3	0.484789	0.106681	0.00893094	1.66538	4.18478e-05	3.27568
VPS13A	0.476847	-0.101682	0.0445637	0.314674	0.0422626	0.641529
VPS37C	0.245939	-0.146081	0.00201127	-0.282384	0.00181283	-0.252731
VSTM2L	0.0135098	-0.575396	0.0249582	-0.442338	0.0220827	-0.747078
VTCN1	0.0432498	-0.199537	0.0151316	-0.674651	1.85018e-05	-1.15309
WBP1	0.814063	0.0136456	0.00308097	-0.308024	0.000150664	-0.760747
WDR12	0.677244	-0.0100861	0.0296687	0.116676	0.0160034	0.144586
WDR19	0.303634	-0.177757	0.0124708	-0.512475	0.0312639	-0.699923
WDR41	0.2849	-0.0554247	0.00916889	-0.166876	0.00040207	-0.384705
WDR48	0.437467	-0.153168	0.0444611	-0.443103	0.0228362	-0.715463
WDR51A	0.362788	-0.102919	0.0262528	-0.310318	0.0022534	-0.778302
WDR55	0.831338	0.0198329	0.0426856	0.188038	0.0210965	0.256276
WDR67	0.425478	-0.0909546	0.0393854	-0.28712	0.013867	-0.450159
WDR82	0.170286	-0.155322	0.0218238	-0.184496	0.0179284	-0.194661
WEE1	0.0971792	-0.172776	0.0496044	-0.285797	0.00963846	-0.394563
WFDC3	0.047838	0.403237	0.0393031	0.575007	0.0119569	0.823487
WFS1	0.0378504	-0.268905	0.00229625	-0.607696	0.000585228	-1.22738
WHSC2	0.303254	0.223346	0.011504	0.325968	0.0391702	0.272407
WNT3A	0.00395435	-0.583641	0.000196769	-1.39858	0.0268474	-2.01298
WNT4	0.156287	-0.239579	0.0277502	-0.984329	0.0107915	-1.94556
WNT6	0.345192	-0.177584	0.00903976	-0.480398	0.00888801	-0.801875
XBP1	0.126055	-0.0861036	0.000840244	-0.293503	0.0114478	-0.568569
XPR1	0.522927	-0.0209921	0.00387938	-0.223372	0.00322444	-0.275414
YIPF3	0.0546683	-0.172759	0.0166805	-0.333291	0.00352145	-0.554667
YJEFN3	0.122233	0.948821	0.00610889	1.69689	0.00301326	2.76746
YPEL2	0.474461	0.16208	0.00663029	-1.16513	0.00187684	-1.5315
YPEL3	0.313562	-0.0579336	0.0167984	-0.603083	0.00431781	-1.3418
YRDC	0.22109	0.0684083	0.00586419	0.301971	0.000741883	0.518451
YWHAZ	0.0417294	0.24073	0.0308943	0.297309	0.0134671	0.360947
ZBED5	0.0674684	-0.148484	0.0108707	-0.279293	0.00672124	-0.446009
ZBTB7A	0.968404	-0.00842127	0.0467957	0.210713	0.0346837	0.382759
ZBTB7C	0.110402	-0.328494	0.00194554	-0.709395	0.0097172	-0.780899
ZCCHC17	0.0837444	0.175323	0.0491742	0.230097	0.0387906	0.265151
ZCCHC7	0.617249	-0.0403218	0.0273401	-0.287763	0.0129008	-0.454062
ZDHHC17	0.0609477	-0.352759	0.0461543	-0.158733	0.00967814	-0.693856
ZFP1	0.268775	-0.484024	0.00214751	-0.385338	0.0253109	-0.616252
ZMYM1	0.927837	-0.00455011	0.00128218	-0.358894	0.000805134	-0.784615
ZMYND11	0.105052	-0.805043	0.0124409	-0.837564	0.00463961	-1.21383
ZNF135	0.517724	-0.161058	0.0107939	-0.330438	0.007727	-0.468012
ZNF137	0.386198	0.154683	0.0353399	0.479296	0.0314953	0.498187
ZNF142	0.0448081	-0.484455	0.0447334	-0.329063	0.0419474	-0.178645
ZNF148	0.0682386	-0.231426	0.0221379	-0.274434	0.0155502	-0.383974
ZNF175	0.102459	-0.68891	0.00880177	-0.707064	0.0439787	-0.857464
ZNF185	0.0127579	-0.315948	0.00145032	-0.355243	0.000748079	-0.355219
ZNF192	0.0786417	-0.370539	0.0152054	-0.666237	0.0231087	-0.57899
ZNF193	0.0464399	0.227872	0.0133239	0.363634	0.0153872	0.413667
ZNF219	0.715056	-0.0220677	0.0319865	0.148658	0.00860302	0.35658
ZNF232	0.0978611	0.133143	0.013891	0.330307	0.0173088	0.513506
ZNF259	0.525083	0.0811809	0.0399268	0.273952	0.049083	0.291443
ZNF271	0.010232	0.210356	0.0117547	0.21147	0.00124055	0.403943
ZNF283	0.186859	-0.13336	0.0182767	-0.344576	0.0275193	-0.32947
ZNF319	0.0269065	-0.302193	0.0056505	-0.510585	0.0326014	-0.578335
ZNF350	0.0514543	0.25728	0.000593447	0.35215	0.0225376	0.385054
ZNF362	0.0265174	-0.231517	0.00423357	-0.424468	0.00107203	-0.6063
ZNF467	0.0264541	-0.45593	0.0307211	-0.294409	0.0101692	-0.559977
ZNF480	0.317277	-0.0993011	0.0496061	-0.134196	0.0468773	0.102957
ZNF518A	0.606589	-0.0636317	0.046529	-0.323707	0.00649037	-0.577045
ZNF583	0.132478	0.163195	0.011352	0.366269	0.00928773	0.41942
ZNF586	0.193251	0.11636	0.0340148	0.271121	0.0212503	0.342736
ZNF689	0.708781	-0.0462382	0.0189724	-0.228465	0.0118769	-0.316801
ZNF707	0.0990813	-0.45594	0.0397337	-0.426176	0.0385035	-0.692446
ZNF721	0.268669	-0.117233	0.0300984	-0.182295	0.0105806	-0.222809
ZNF789	0.2512	0.13329	0.00954122	0.537887	0.00309824	0.75552
ZNF805	0.0189113	-0.551264	0.0129227	-0.589029	0.0474116	-0.448845
ZNF827	0.374633	-0.506621	0.0251292	-0.497955	0.0456653	-0.500579
ZNF93	0.48345	-0.0811348	0.0171487	0.413753	0.00829227	0.485197
ZSWIM4	0.566205	-0.0988778	0.00408472	-0.463815	0.0294164	-0.410045
ZW10	0.92001	0.00535642	0.0126511	-0.119622	0.0316323	-0.23596
ZYG11B	0.139311	-0.185061	0.00708879	-0.700124	0.00195451	-0.617748
