# Supplementary material for: Biological specificity of CDK4/6 inhibitors: dose response relationship, in vivo signaling, and composite response signature
Source: Oncotarget. 2017 Jun 10;8(27):43678–91. doi: 10.18632/oncotarget.18435 (PMC5546433; doi:10.18632/oncotarget.18435)
Supplement: Supplementary file 4 [file oncotarget-08-43678-s004.xlsx]

## Sheet: Sheet1
	LY_p.value	LY_logfc	PD_p.value	PD_logfc	RB_p.value	RB_logfc
ABCC3	0.00538223	0.511407	0.00420635	0.620956	0.0879907	-0.547205
ABLIM1	0.0372568	0.290812	0.0110266	0.356921	0.873326	0.0216427
ACAT2	0.0139637	-0.49233	0.0253441	-0.533774	0.269497	0.133108
ACOT7	0.021974	0.0819366	0.0349628	0.0453665	0.0901692	0.0740255
ACOT8	0.0137723	-0.21419	0.0401448	-0.164647	0.110581	-0.0865962
ACPP	0.00938933	0.108644	0.0396317	0.0451022	0.0340443	0.0743754
ACYP1	0.000104053	-0.493608	0.026662	-0.614046	0.52346	-0.140394
ADAMTS6	0.0222969	-0.398138	0.0106652	-0.562383	0.403358	0.254431
ADAR	0.0290577	0.404444	0.00374639	0.355288	0.0266477	0.23657
ADC	0.0100511	0.262019	0.027793	0.549132	0.700742	-0.0517408
ADCY9	0.0260579	0.437657	0.0174386	0.363164	0.383018	-0.175968
ADRA2B	0.0478824	0.168668	0.0486488	0.177239	0.895823	-0.00778085
ADRB2	0.000857825	-0.701811	0.0351622	-0.488128	0.0322891	-0.216719
ADRM1	0.044215	-0.269726	0.0322064	-0.275426	0.179055	0.170463
AEBP2	0.00271479	-0.400958	0.0104118	-0.392495	0.49915	0.127698
AHNAK2	0.0136944	0.519967	0.0144658	0.703311	0.161341	-0.42275
AIG1	0.028966	0.284311	0.0296898	0.305081	0.692727	0.0430692
AK1	0.0269649	0.583943	0.0110342	0.903268	0.967801	0.00703593
AKIRIN1	0.0266881	0.10141	0.0162758	0.241488	0.716152	-0.0284811
ALDOC	0.0391011	-0.543286	0.0333531	-0.567739	0.0768184	0.685821
AMMECR1L	0.00449557	0.272837	0.00696403	0.282379	0.060252	-0.173704
ANGPTL2	0.0297754	0.683817	0.0419556	0.490343	0.769946	-0.0937615
ANKDD1A	0.0483567	0.512614	0.0350985	0.612576	0.737454	-0.0533099
ANKRD13A	0.0339646	-0.331013	0.0358668	-0.338101	0.0107187	0.483618
ANKRD28	0.0111377	-0.631035	0.0118333	-0.401048	0.133287	-0.150096
ANKRD32	0.0166391	-0.235764	0.00945723	-0.332901	0.400198	0.0486988
ANKRD57	0.040756	-0.244898	0.0177385	-0.419958	0.303313	0.114031
ANLN	0.008048	-0.715202	0.0368928	-1.82629	0.0951632	0.221197
ANP32B	0.0427996	-0.325102	0.00143195	-0.777835	0.0228239	0.281519
AP2S1	0.0497203	-0.236049	0.0384359	-0.292192	0.166038	0.13061
APEX2	0.030498	-0.352258	0.0290513	-0.514662	0.0530202	-0.355643
APLP2	0.011106	0.447622	0.00775296	0.630165	0.100204	-0.228617
APOBEC3B	0.000543214	-0.505107	0.00287943	-0.59105	0.0909415	0.146365
APOE	0.0155094	2.08169	0.0166977	2.1669	0.0609574	-1.58788
AQP1	0.0213889	1.0799	0.00411174	1.16796	0.193946	-0.334288
ARHGAP11B	0.0136851	-0.520459	0.0174157	-0.541716	0.371671	-0.141258
ARHGAP30	0.0319017	-0.881547	0.00626736	-0.783655	0.0664609	0.453174
ARHGDIB	0.00304055	-1.48878	0.0478339	-0.627317	0.277884	0.45949
ARHGEF5L	0.0117969	0.650028	0.00873492	0.476339	0.703048	0.0555261
ARL5A	0.00993765	-0.365569	0.0085629	-0.47578	0.284916	-0.102076
ARL6IP5	0.0337227	0.503473	0.0143438	0.87637	0.672596	0.0254184
ARSJ	0.0466466	-0.177898	0.0282801	-0.238198	0.720842	-0.0460525
ASF1B	0.0174912	-0.782526	0.00685421	-1.43747	0.490387	0.157283
ATAD2	0.0184331	-0.483709	0.04801	-1.03573	0.039163	0.453333
ATL3	0.0281568	-0.730262	0.00348364	-1.02602	0.493473	-0.246875
ATP7B	0.0095427	-0.118634	0.0203414	0.131928	0.051942	-0.225775
ATRIP	0.0227975	-0.143756	0.0219766	-0.128276	0.646519	0.0319934
AURKA	0.00377605	-0.71502	0.00389628	-1.6414	0.100016	0.314695
AURKB	0.00670402	-1.13337	0.0029018	-2.16142	0.120833	0.418687
B3GNTL1	0.00492845	-0.270041	0.000466939	-0.419665	0.36722	0.0926806
BARD1	0.00659602	-0.683401	0.00298725	-1.02799	0.14417	0.213064
BAT3	0.01635	0.334196	0.0485902	0.196534	0.350155	0.0617826
BAZ2B	0.00773755	0.605283	0.0211364	0.413451	0.487923	-0.0699517
BBS1	0.0204709	0.34521	0.0133403	0.525498	0.770906	-0.0308073
BCLAF1	0.00710945	-0.284037	0.00478031	-0.346871	0.352673	-0.0597812
BCOR	0.0148093	-0.196751	0.0183636	-0.160002	0.0233436	-0.152381
BFAR	0.0352384	0.221435	0.0217953	0.264438	0.46093	-0.0496029
BIRC5	0.0161767	-0.456696	0.0383473	-1.23476	0.134739	0.184542
BMP2	0.0239592	0.0488917	0.0408161	0.0860613	0.281703	0.0527882
BMP4	0.0226161	0.786907	0.00661172	0.94823	0.973918	-0.0151304
BMPR2	0.0449427	0.423404	0.0186512	0.612829	0.949155	0.00753335
BRCA1	0.00984126	-0.151551	0.00562684	-0.254335	0.920343	0.00280486
BRD8	0.000397098	-0.507533	0.00790234	-0.386056	0.81219	-0.0304679
BRI3BP	0.00996185	-0.17742	0.0140428	-0.241618	0.593361	0.0670223
BRIX1	0.0193112	-0.447322	0.000420524	-0.7249	0.526076	-0.101879
BTN3A3	0.0248322	0.273802	0.0395033	0.329319	0.359043	0.11577
BUB1	0.00685338	-1.01747	0.0161409	-1.93065	0.505825	0.085099
BUB1B	0.00881247	-0.299314	0.00661115	-0.470377	0.488586	-0.0409929
BUB3	0.0434697	-0.527617	0.0499122	-0.549147	0.593042	0.090695
BUD13	0.00928344	-0.416495	0.0101644	-0.551762	0.304182	-0.0759404
C10ORF25	0.0459458	-0.0530834	0.0470157	-0.0460731	0.141951	-0.0568537
C11ORF82	0.0185973	-0.548232	0.0299296	-0.99509	0.109234	0.220009
C12ORF24	0.00199347	-0.77982	0.000430292	-0.898392	0.241727	-0.11298
C12ORF32	0.009451	-0.270079	0.00647086	-0.245643	0.190584	0.243214
C12ORF48	0.00331015	-0.226045	0.000333584	-0.463405	0.0855295	0.273699
C12ORF51	0.0227429	0.238906	0.0435629	0.223903	0.391999	0.100663
C12ORF53	0.0427936	0.137377	0.0295606	0.150669	0.282067	-0.0489225
C13ORF27	0.0394033	-0.447087	0.0159304	-0.823887	0.366261	0.209542
C13ORF3	0.0238206	-0.659977	0.0156763	-1.03124	0.141916	0.330146
C13ORF37	0.0191155	-0.481633	0.028716	-0.528611	0.469932	-0.108692
C14ORF80	0.0343988	-0.319413	0.0311623	-0.34634	0.379258	0.190165
C15ORF23	2.97064e-05	-0.427897	3.65942e-05	-0.680411	0.0054763	0.243256
C15ORF42	0.0144132	-0.262192	0.00627288	-0.379122	0.941809	-0.00821654
C16ORF59	0.00283346	-0.367476	0.0318537	-0.554168	0.306935	0.0538947
C16ORF72	0.000155629	0.552642	0.0117443	0.532414	0.460833	0.057312
C16ORF75	0.0381805	-0.594584	0.0274439	-0.592566	0.227789	0.275173
C17ORF91	0.0030996	0.611876	0.00193881	0.592883	0.837649	-0.0242876
C18ORF56	0.00819252	-1.14543	0.0038472	-1.49631	0.254291	-0.199581
C19ORF48	0.0147433	-0.3911	0.00461989	-0.656716	0.0646079	0.206837
C1ORF135	0.0136469	-0.209816	0.00388838	-0.364896	0.405287	-0.0594444
C1ORF216	0.0207937	0.295076	0.00138371	0.514015	0.0631554	0.194012
C1ORF51	0.0127588	-0.141792	0.0059599	-0.0465504	0.230598	0.242066
C1ORF54	0.00864254	0.200329	0.0171387	0.146134	0.116761	0.117016
C1QA	0.0125475	0.63449	0.0300345	0.628206	0.0400749	-0.290911
C2	0.0450983	0.156564	0.0354469	0.132013	0.174739	0.0457761
C2ORF55	0.000324113	0.884701	0.000246163	0.835514	0.630617	-0.0903815
C3ORF21	0.0312839	0.230949	0.00989658	0.363367	0.698394	-0.0330373
C3ORF26	0.0340237	-0.295428	0.0411265	-0.288875	0.307001	0.174131
C3ORF75	0.0477034	-0.269406	0.0263518	-0.383169	0.325677	0.0915468
C4ORF46	0.00621316	-0.264515	0.002111	-0.512798	0.111473	0.167621
C5ORF53	0.0431616	0.435631	0.0113239	0.323729	0.521723	-0.0270397
C6ORF145	0.0034687	0.314725	0.0229516	0.312339	0.296406	-0.0985986
C6ORF173	0.0178457	-0.663886	0.0420214	-1.61148	0.425337	-0.224844
C7ORF44	0.0100122	-0.427353	0.00792337	-0.330695	0.614111	0.0982781
C7ORF49	0.00134492	-0.542045	0.0140771	-0.366866	0.122093	-0.221984
C9ORF140	0.00452828	-0.396818	0.00251481	-0.756526	0.0160373	0.290772
C9ORF6	0.0321494	0.316946	0.00430222	0.36351	0.187536	0.147125
C9ORF72	0.0276932	-0.0897009	0.0360921	-0.0872703	0.795817	-0.00839719
C9ORF78	0.0407141	0.166031	0.0473245	0.238543	0.738929	0.0144985
C9ORF95	0.0436048	0.366852	0.0227586	0.443815	0.195632	-0.135861
CA9	0.00129918	-0.852732	0.00913767	-0.694143	0.154596	0.537242
CARHSP1	0.0280318	-0.579239	0.0362691	-0.627375	0.078632	0.376413
CASP2	0.0313269	-0.315487	0.0493298	-0.180545	0.403292	0.0835516
CBFB	0.015866	-0.144418	0.0458713	-0.128947	0.976551	-0.00199218
CBX5	0.0119247	-0.537537	0.0067462	-0.820196	0.907814	0.0154185
CCDC138	0.0284085	-0.169386	0.0100464	-0.270763	0.800029	0.0219628
CCDC34	0.0207239	-0.591289	0.0161685	-0.77204	0.240912	0.0909281
CCDC62	0.0171975	0.112126	0.0168316	0.0794445	0.369503	-0.0302369
CCDC90A	0.026552	-0.220217	0.00213854	-0.537464	0.285182	-0.076282
CCNA1	0.000650993	-0.45931	0.0262787	-0.516825	0.0453781	0.974103
CCNA2	0.00453096	-0.777579	2.95237e-05	-1.9941	0.0108836	0.277391
CCNB1	0.012096	-0.547764	0.000993843	-1.38837	0.389066	0.10447
CCNB2	0.00320806	-1.01558	0.00159423	-2.02845	0.478536	0.0793168
CCNE1	0.0102184	-0.32825	0.0259568	-0.225408	0.0124093	0.27483
CCNE2	0.0373216	-0.348223	0.0119182	-0.737009	0.0496311	0.312825
CCNF	0.00782039	-0.594816	0.00791851	-1.00431	0.0611374	0.425074
CCNH	0.00303937	-0.211588	0.00205283	-0.256356	0.219021	0.141527
CCPG1	0.0216266	0.322967	0.000642263	0.502229	0.221713	-0.131302
CCT2	0.0368515	-0.277833	0.00572665	-0.572646	0.111171	0.285535
CD151	0.0394229	0.568043	0.00172722	0.923178	0.0386697	-0.173799
CDC2	0.000154024	-0.938489	7.6057e-05	-1.95629	0.0168805	0.266238
CDC25A	0.00719204	-0.325469	0.00283638	-0.504592	0.0511487	0.215769
CDC25C	0.0266432	-0.471909	0.00210098	-0.783706	0.184897	0.0946573
CDC42SE1	0.00085667	0.288239	0.0286439	0.157007	0.119383	0.103694
CDC45L	0.000855518	-1.19733	0.000673143	-1.86891	0.159672	0.189606
CDC5L	0.0448283	-0.276507	0.0227026	-0.410579	0.529159	0.0521605
CDC6	0.0254736	-0.144516	0.000327051	-0.151837	0.279186	0.0288459
CDC7	0.0076137	-0.412093	0.00246498	-0.794387	0.0133904	0.322091
CDCA1	0.00630377	-0.436251	0.00421208	-0.57003	0.580308	0.096006
CDCA2	0.0162235	-0.512678	0.00769285	-0.772141	0.0939753	0.242808
CDCA3	0.0276038	-0.762908	0.00930882	-1.62729	0.23235	0.265598
CDCA4	0.00779534	-0.487766	0.00281268	-0.869339	0.284908	0.101668
CDCA5	0.0240886	-0.881679	0.00566977	-1.84439	0.52387	0.127231
CDCA7	0.00487557	-0.602071	0.000728741	-0.961558	0.334015	0.103916
CDCA8	0.0362491	-0.61337	0.00306448	-1.51085	0.0203337	0.350652
CDCP2	0.0326996	0.0563326	0.030032	0.0647407	0.308431	0.0777771
CDIPT	0.0385734	0.0797825	0.0305379	0.0742446	0.542219	-0.0113219
CDK2	0.0145799	-0.352519	0.00371728	-0.569365	0.00453593	0.507276
CDKN2D	0.0183926	-0.298692	0.00802857	-0.358136	0.0357962	0.23347
CDT1	0.0106307	-0.478944	0.00739801	-0.824422	0.0761893	0.321874
CEBPZ	0.0198395	-0.656932	0.00919322	-0.515458	0.737175	-0.101458
CENPE	0.00709376	-0.643721	0.00643398	-0.969724	0.648502	0.0556299
CENPF	0.0139436	-0.45023	0.00948809	-1.60797	0.158311	0.282772
CENPJ	0.00453462	-0.521114	0.00599554	-0.574775	0.452435	-0.0620195
CENPK	0.00176246	-0.645368	0.0396476	-1.2133	0.0434879	0.240616
CENPM	0.000273595	-0.676299	8.63733e-05	-0.957877	0.821039	-0.017437
CENPN	0.00910137	-0.902478	0.0032222	-1.72745	0.574982	-0.079209
CENPO	0.0403102	-0.258614	0.0156385	-0.343068	0.239973	-0.0930514
CENPQ	0.0291423	-0.418137	0.0255025	-0.427905	0.411511	0.090348
CENTA1	0.00670708	-0.559273	0.0191113	-0.49217	0.0646842	0.778289
CEP152	0.0197137	-0.379304	0.00567234	-0.518042	0.0744135	0.18939
CEP250	0.0109387	-0.142527	0.0467246	-0.0957302	0.154143	0.0552245
CEP78	0.00444989	-0.540081	0.00843295	-0.56191	0.0668534	-0.186453
CERCAM	0.0024373	1.03411	0.00171502	1.01396	0.749264	-0.0605148
CGB1	0.0463306	0.604378	0.0271824	0.39071	0.289647	-0.115824
CGB5	0.0323978	1.03347	0.0248819	0.682829	0.177007	-0.285034
CH25H	0.0458119	-0.516093	0.00618312	-0.499973	0.0414846	0.671841
CHAF1A	0.0147453	-0.329196	0.00769179	-0.493401	0.151306	0.168389
CHAF1B	0.0338296	-0.356758	0.0255101	-0.694004	0.147137	0.136438
CHCHD3	0.00602669	-0.444162	0.0366022	-0.683024	0.0287627	-0.228436
CHCHD9	0.02612	-0.335073	0.0388255	-0.350011	0.349532	0.113511
CHD2	0.0339344	-0.0759903	0.0488073	-0.0422636	0.706158	0.00687816
CHEK1	0.00329466	-0.615418	0.00215814	-1.06855	0.0255459	0.245481
CHEK2	0.0135177	-0.320128	0.0270872	-0.277837	0.0292449	0.303935
CHPF2	0.0141262	0.358264	0.00636355	0.451039	0.0302118	-0.224639
CHST3	0.0205719	1.20845	0.0275441	0.932287	0.412709	-0.17416
CHST7	0.0159246	0.306785	0.0257142	0.271555	0.0745448	-0.42221
CISD2	0.0063301	-0.290834	0.0120342	-0.375537	0.211831	0.103828
CKAP2	0.0276434	-0.427019	0.0127904	-0.647131	0.549545	-0.0826504
CKAP2L	0.00110205	-0.989166	0.00148648	-1.65015	0.525743	0.072502
CLIC3	0.00149264	1.8102	0.0152463	1.34472	0.447469	-0.478986
CLIC4	0.00208237	0.426489	0.0150334	0.303627	0.0562326	0.117537
CLN5	0.0203037	0.329399	0.00684415	0.461763	0.266757	-0.183457
CLTCL1	0.0117864	0.311472	0.0252335	0.204051	0.387203	0.0395088
CMPK2	0.0051623	-0.176848	0.0396485	-0.1134	0.347107	-0.0782641
CNOT3	0.000299741	0.0901541	0.0336431	-0.0935162	0.659132	0.0372223
CNP	0.0200759	0.128182	0.00636626	0.17098	0.918608	-0.00639231
CNPY4	0.00541276	0.205893	0.00170389	0.370311	0.137276	-0.0656697
COL16A1	0.027057	1.36946	0.00518342	0.671046	0.185392	-0.143104
COL4A1	0.00166971	1.03969	0.0165479	0.507575	0.774236	-0.0233727
COL6A1	0.0300241	1.21034	0.00246346	1.01238	0.582932	-0.224187
COMMD6	0.0065323	0.123835	0.0153318	0.106934	0.00370258	-0.173772
COMT	0.0141056	0.220755	0.0319921	0.36188	0.161071	-0.0836717
COPS7A	0.0182587	0.250715	0.0116796	0.30806	0.0759333	0.179714
COQ2	0.0053132	-0.690338	0.0250036	-0.786375	0.466768	-0.143728
CORO1B	0.0213205	0.175139	0.0207855	0.21967	0.901617	-0.00911987
COX5A	0.0246988	-0.0706507	0.00184045	-0.257147	0.0790798	-0.0523022
CP110	0.0114253	-0.441481	0.00980086	-0.598159	0.555992	0.0530846
CPD	0.00602578	0.451728	0.0093265	0.535247	0.0644481	-0.346469
CPSF6	0.00760801	-0.138155	0.0092531	-0.130963	0.548441	0.0504875
CRABP2	0.044632	0.502491	0.00638531	0.302423	0.440937	0.0633664
CRAT	0.0306859	0.119618	0.0156273	0.138431	0.345318	-0.0943802
CRELD2	0.000997516	0.0966265	0.000210855	0.369104	0.139241	-0.196061
CRIP2	0.0258118	0.875045	0.0156383	0.873214	0.405653	-0.415584
CRIPT	0.0142589	-0.227307	0.0291255	-0.2308	0.306834	0.101335
CRY1	0.0232757	-0.719287	0.0142324	-0.969466	0.677924	0.0812357
CSE1L	0.0111531	-0.469325	0.00191239	-0.634076	0.569384	0.0587953
CSNK1E	0.0414362	-0.33578	0.00559044	-0.205761	0.693708	-0.028897
CSNK2A2	0.0244856	0.537974	0.0185841	0.301314	0.159444	0.116376
CSPP1	0.0151761	-0.214185	0.00533222	-0.0613504	0.0150308	-0.181565
CSRP2	0.0223728	-0.499936	0.00119588	-1.2221	0.0181513	0.54914
CST7	0.0335097	0.753793	0.0158058	0.584889	0.807992	-0.056344
CSTF2	0.00154907	-0.580339	0.0215728	-0.698837	0.00893322	-0.390734
CTDSPL2	0.0306092	-0.23372	0.0207177	-0.278786	0.529381	0.0387307
CTPS	0.0153211	-0.717863	0.0141976	-0.888641	0.498069	-0.107066
CTSA	0.0275648	0.549091	0.00138517	0.65949	0.36344	-0.126138
CTSK	0.0047608	0.319805	0.00630269	0.35425	0.124136	0.235291
CUEDC1	0.0456665	0.224502	0.0370839	0.326686	0.125032	-0.389359
CXORF64	0.0258024	-0.260119	0.0038957	-0.444648	0.163159	0.185544
CYB561	0.0468966	0.127932	0.014407	0.335657	0.815365	0.0130735
CYB5D2	0.038329	0.17525	0.00943663	0.386908	0.155667	-0.153681
CYB5R1	0.00230553	0.655293	0.006061	0.577609	0.337019	0.12784
CYB5R3	0.0419686	0.311915	0.0170289	0.400675	0.469729	-0.100794
CYBRD1	0.00833365	0.702438	0.00832542	0.843073	0.0412813	-0.486278
CYTH3	0.0178664	0.161835	0.0142053	0.233965	0.103949	-0.174597
DAG1	0.0348206	0.251543	0.0303372	0.271704	0.341511	-0.112678
DBF4B	0.0284406	-0.0886181	0.0184884	-0.128835	0.588084	-0.0128945
DBI	0.00727845	-0.335061	0.00209072	-0.600308	0.528388	0.062744
DCLK2	0.0133129	-0.234757	0.000549364	-0.256311	0.256122	-0.0847498
DCLRE1A	0.00502405	-0.291698	0.00353654	-0.349853	0.0473315	0.272366
DCPS	0.0214478	-0.332421	0.00932309	-0.540991	0.289569	-0.117957
DCTPP1	0.0145266	-0.327675	0.0122821	-0.380485	0.787652	0.0173363
DDAH2	0.00821875	0.293872	0.021939	0.336999	0.0723685	-0.136542
DDX39	0.0108181	-0.33158	0.0033539	-0.719046	0.305322	0.0743483
DDX50	0.021407	-0.197624	0.0451545	-0.221378	0.491132	0.0396643
DDX54	0.01818	0.20346	0.0476104	0.22465	0.0336166	0.184685
DEDD2	0.00633446	0.379409	0.0131808	0.367334	0.370711	0.066737
DEK	0.00185948	-0.498163	0.000940392	-0.896666	0.390972	0.0924233
DEPDC1	0.00346851	-0.441347	0.00359129	-0.699989	0.773825	-0.0181551
DEPDC1B	0.0213354	-0.372532	0.013269	-0.537539	0.275924	0.11512
DEXI	0.00958915	0.275355	0.0354869	0.319432	0.00132607	-0.458168
DGCR11	0.0175723	0.272682	0.048072	0.182322	0.753169	-0.0227634
DGCR2	0.000488519	0.943086	0.0274572	0.605142	0.153896	-0.138499
DHFR	0.00815033	-0.210434	0.00675788	-0.365444	0.842217	0.0110409
DIAPH3	0.0112831	-0.418244	0.0458213	-0.841894	0.247165	-0.140792
DLGAP5	0.0164547	-0.792931	0.00211552	-2.12662	0.287349	0.241828
DMWD	0.00801962	0.379833	0.00694715	0.524927	0.355345	0.123638
DNAJB3	0.00962846	-0.0773022	0.0195539	0.0495853	0.247349	0.0344171
DNAJC17	0.0240394	-0.157577	0.00188565	-0.185014	0.504579	0.0393747
DNAJC9	0.0312756	-0.612519	0.00340696	-0.927167	0.0427934	0.25048
DNAL4	0.0174861	0.338457	0.020765	0.387384	0.675664	-0.0342889
DNMT1	0.00630793	-0.423173	0.000799962	-1.00674	0.0108425	0.597584
DPRXP4	0.020086	-0.103882	0.0372481	-0.0866659	0.184928	-0.0630652
DSCC1	0.0210835	-0.185615	0.00390268	-0.442416	0.0750824	0.189717
DSCR4	0.0184581	-0.123759	0.0224474	-0.0616301	0.10241	-0.0965203
DSN1	0.0124609	-0.36085	0.00620413	-0.508089	0.370436	-0.079228
DTL	0.000519381	-0.521089	0.000420787	-0.860298	0.769697	0.0414921
DTX3	0.0343306	0.159673	0.022493	0.150336	0.00477003	0.263921
E2F2	0.00893808	-0.56976	0.000521225	-0.962184	0.00146568	0.293893
ECGF1	0.00433495	0.69909	0.0302868	0.564149	0.75124	0.0413537
ECT2	0.0168972	-0.715585	0.0470057	-0.988709	0.746581	0.0521809
EDG4	0.00457694	0.550731	0.0314412	0.483684	0.436804	0.21932
EGFL6	0.00632957	-0.065621	0.0379835	-0.0244469	0.0935376	-0.044966
EHD2	0.0146795	0.272206	0.0285641	0.311798	0.0186993	-0.226529
EIF4A1	0.0262293	-0.336	0.0210027	-0.425232	0.259131	0.149636
EMG1	0.0181703	-0.401506	0.0126058	-0.465182	0.164176	0.390764
ENO1	0.0274638	-0.438025	0.0125051	-0.551677	0.484433	0.0586
EPHA4	0.0482322	1.09306	0.0158618	1.34664	0.75254	0.136243
EPHB4	0.021679	0.619087	0.0207195	0.69224	0.966628	-0.0101885
EPHX1	0.0357538	0.939796	0.00761712	0.505378	0.0111558	-0.237851
EPM2AIP1	0.0395271	-0.111351	0.00255217	-0.17023	0.63278	-0.050288
EPPB9	0.00405192	-0.196358	0.00208018	-0.160024	0.263175	-0.0504374
ERCC-00095	0.0476721	-0.0780979	0.00703518	-0.14666	0.0398671	-0.0720351
ERCC6L	0.00223504	-0.429099	0.00184147	-0.678639	0.33902	-0.121926
ERN1	0.0233054	-0.255576	0.0434502	-0.186894	0.238228	0.0776121
ESPL1	0.0172606	-0.370438	0.00153795	-0.640008	0.0982482	0.295777
ETFDH	0.0369675	0.164322	0.0220698	0.230743	0.873406	0.0183993
ETS1	0.0125172	-0.728182	0.0133411	-1.00508	0.651277	0.0695617
EXO1	0.0120452	-0.279101	0.00819637	-0.379542	0.0877566	0.0972929
EXOSC10	0.00671801	-0.285459	0.00262268	-0.338304	0.970275	0.00341133
EXOSC9	0.00713253	-0.440847	0.00737376	-0.645183	0.716282	0.0194635
EZH2	0.00989378	-0.664716	0.00634006	-1.12775	0.117865	0.281975
FAF1	0.00973099	-0.173669	0.00277962	-0.359672	0.00648344	0.256951
FAM102A	0.00988402	0.672383	0.00170048	0.541822	0.669112	-0.0785353
FAM104B	0.021307	0.186757	0.00552412	0.326495	0.245463	-0.0982091
FAM110A	0.0314688	-0.194018	0.0370497	-0.207055	0.125954	0.110955
FAM111A	0.0338412	-0.340328	1.63866e-05	-1.14952	0.000108107	0.390987
FAM129A	0.0202826	-0.315069	0.0158453	-0.194987	0.702589	-0.160166
FAM18B	0.03927	0.199908	0.00823528	0.436624	0.0934393	0.206989
FAM24B	0.00367138	-0.85539	0.0302987	-0.689886	0.479002	-0.0986259
FAM53C	0.0182831	0.535274	0.0392542	0.407893	0.653574	0.0550572
FAM54A	0.00886814	-0.260972	3.98737e-05	-0.36756	0.317769	0.0691561
FAM64A	0.00781609	-0.644011	0.00212878	-1.25409	0.535568	0.0914856
FAM72A	0.0179329	-0.0760467	0.00822752	-0.178392	0.158364	0.136724
FAM72D	0.0306794	-0.164269	0.0111858	-0.311651	0.064012	0.154615
FAM83D	0.00215679	-0.585003	0.00715091	-1.54898	0.0092184	0.43665
FAM89B	0.0369275	0.368042	0.00867862	0.42011	0.0730136	-0.185633
FAM90A15	0.0105688	-0.03928	0.0221397	-0.0491246	0.0470075	-0.0492197
FANCB	0.0178331	-0.257211	0.00745512	-0.401445	0.376055	-0.0677473
FANCD2	0.0300954	-0.167369	0.0151305	-0.181051	0.769204	-0.0121025
FANCE	0.00071684	-0.512893	0.021046	-0.663976	0.0393372	0.29706
FANCG	0.00603392	-0.482983	0.0128075	-0.724393	0.0270942	0.298371
FANCI	0.0183594	-0.556034	0.00459621	-1.03254	0.853256	0.0281161
FBXL18	0.0327025	0.277666	0.0497048	0.3634	0.0993889	0.214841
FBXO5	0.00161298	-0.4446	0.000628015	-0.869764	0.28913	0.0907468
FCGRT	0.00509565	0.30305	0.000390607	0.855229	0.000624098	-0.650415
FEM1B	0.0116896	-0.101684	0.00819025	-0.120936	0.881086	-0.00274281
FEN1	0.0460223	-0.588895	0.0126009	-1.23908	0.115905	0.374322
FH	0.0127733	-0.338473	0.0488111	-0.866518	0.421227	-0.140587
FIGNL1	0.0168715	-0.274367	0.0101673	-0.469423	0.0532222	0.13904
FIT1	0.00345907	0.144619	0.00666685	0.0968524	0.456314	0.0406224
FKSG44	0.0261833	-0.0549405	0.0179976	-0.0857848	0.0997821	-0.0903834
FLJ10803	0.0254695	-0.123904	0.0466724	-0.116195	0.247806	0.117271
FLJ14082	0.0206586	0.280285	0.0453217	0.230331	0.314531	-0.0776426
FLJ22662	0.00304151	0.77316	0.0191327	0.488568	0.0387889	-0.264583
FLJ35220	0.0282242	0.366915	0.0170931	0.511986	0.366266	-0.126207
FLJ38482	0.0163084	0.196312	0.0097643	0.169323	0.120808	0.112143
FLJ41603	0.045681	0.770124	0.0067892	0.673742	0.334646	-0.146749
FLJ46906	0.00118357	-0.286684	0.0136945	-0.202194	0.358679	-0.0591697
FOSL1	0.0232382	-0.8346	0.00290599	-1.09934	0.143131	0.468607
FOXM1	0.00571784	-0.513058	0.0016775	-1.06992	0.0304699	0.332724
FSCN1	0.0223341	1.22339	0.0250839	0.940165	0.687213	0.227524
FSTL3	0.0236043	1.11142	0.0214653	0.906061	0.365394	-0.334846
FUCA1	0.0323476	0.530387	0.00739824	0.64067	0.105276	-0.77584
FUS	0.016912	-0.254682	0.0415826	-0.285124	0.819499	0.0162491
FZD3	0.0306784	-0.117217	0.0271758	-0.0896171	0.927623	0.00421773
GAA	0.023741	0.390874	0.0151744	0.631668	0.35153	-0.136976
GALNT2	0.00600282	0.237056	0.0163485	0.243451	0.0231987	-0.123409
GARNL4	0.0306659	-0.35185	0.0445459	-0.271136	0.0249278	-0.401349
GAS2L3	0.018302	-0.319325	0.000166183	-0.569986	0.669029	0.0407218
GBE1	0.0022721	-0.579127	0.00242068	-0.445376	0.540179	0.138004
GEMIN6	0.0331236	-0.277942	0.0205696	-0.45159	0.440958	-0.0989778
GEN1	0.0191703	-0.126648	0.0103439	-0.0949983	0.832793	-0.00952493
GGCT	0.0488767	-0.252519	0.0313525	-0.535523	0.360985	0.157231
GINS2	0.000274923	-1.06057	0.000219414	-1.77542	0.676339	-0.0415014
GKAP1	0.0146164	-0.0956627	0.00963017	-0.146833	0.889174	-0.00980959
GLI2	0.0185661	0.273123	0.0177051	0.296097	0.148002	-0.172117
GLT25D1	5.9934e-06	0.461255	0.00167181	0.157324	0.0376235	0.299639
GMNN	0.00574984	-0.621377	0.0237962	-1.1513	0.194998	0.158166
GMPS	0.0078491	-0.398859	0.00754409	-0.645547	0.00239779	0.326019
GNAI2	0.0113543	0.403188	0.0173896	0.464245	0.381307	-0.0811747
GNPTG	0.021888	0.676959	0.0232247	0.639154	0.454883	-0.0420156
GPI	0.019598	-0.333035	0.0200457	-0.363738	0.0721892	0.374057
GPN1	0.0351022	-0.289102	0.0250748	-0.340218	0.847502	-0.0382394
GPR160	0.00356438	-0.10668	0.0349384	-0.0685583	0.35641	0.113823
GPR162	0.00519389	-0.202333	0.0202815	-0.124677	0.419648	0.099068
GPR3	0.00513804	-0.177837	0.00805381	-0.136296	0.972099	-0.0015426
GPR37	0.0209718	-0.189044	0.025758	-0.124042	0.0704819	0.0962466
GRAMD1C	0.0256968	-0.134804	0.0139106	-0.149415	0.0908065	0.067071
GRINA	0.020656	0.359042	0.0143149	0.448278	0.210047	0.128208
GRN	0.00234664	0.647488	0.00369002	0.887519	0.0423598	-0.389429
GTSE1	0.00223004	-0.424742	0.0135488	-1.0644	0.128675	0.26713
GUF1	0.028298	-0.249656	0.023129	-0.364713	0.130104	0.193189
H1F0	0.0304531	-0.661596	0.0102395	-0.651946	0.00760222	0.597871
H2AFX	0.0144427	-0.520143	0.0119701	-0.807541	0.158597	0.19198
H2AFZ	0.0318221	-0.393333	0.00213306	-0.951312	0.894743	0.0157945
HAT1	0.0365299	-0.258732	0.0143807	-0.377035	0.338319	-0.118786
HAUS8	0.00124531	-0.221816	0.00066447	-0.452137	0.00230091	0.195422
HECTD3	0.0140007	0.507497	0.0255383	0.385263	0.587168	-0.0746622
HELLS	0.00478899	-0.419519	0.0117153	-0.722644	0.0923553	0.26927
HERC5	0.0407184	-1.38768	0.000834736	-1.70821	0.0661323	0.741607
HES1	0.0232688	0.266438	0.0150216	0.414587	0.57321	-0.0544844
HEXB	0.00817663	0.633866	0.0333122	0.472881	0.464585	-0.228148
HHEX	0.0190189	-0.246059	0.044887	-0.185359	0.998973	0.000103373
HIST1H4C	0.0140462	-1.04146	0.0153654	-1.74967	0.15241	-0.353839
HJURP	0.0162386	-0.77741	0.00302159	-1.72619	0.0226998	0.678068
HLA-C	0.00592072	0.240989	0.000129371	0.43919	0.527096	-0.090782
HLCS	0.00531127	0.108879	0.003322	0.189467	0.846815	0.00738267
HLTF	0.00868601	-0.225757	0.0111374	-0.222089	0.00148683	0.306942
HMGB1L1	0.000995964	-0.418406	0.000334094	-0.610488	0.541839	-0.0716667
HMGB2	0.00191337	-1.25654	0.00100919	-2.07549	0.498159	0.100714
HMGCS1	0.0204729	-0.730165	0.0467116	-0.597548	0.139429	-0.338955
HMMR	0.0282257	-0.425158	0.0117319	-0.695473	0.962977	-0.00473434
HNRNPA1	0.004833	-0.163822	0.000477462	-0.294161	0.106344	0.406952
HNRNPD	0.012669	-0.511005	0.0142708	-0.758489	0.0188492	0.309908
HNRNPH1	0.0251227	-0.596773	0.0248949	-0.622467	0.862054	0.0308464
HNRNPM	0.0224139	-0.401637	0.00386093	-0.635109	0.206367	0.123918
HNRNPUL2	0.00634934	-0.287775	0.00864026	-0.34267	0.439743	0.0463406
HNRPA1P4	0.0103021	-0.368017	0.012304	-0.484329	0.314602	0.335973
HNRPA2B1	0.00928514	-0.438873	0.00227331	-0.656071	0.0127824	0.314983
HOXC9	0.0206495	0.0874722	0.0284397	0.0684229	0.503701	0.0125729
HPRT1	0.0220983	-0.674805	0.037792	-0.931787	0.0384374	-0.35461
HS.116157	0.0411706	0.0680417	0.0392719	0.0400198	0.157232	0.0376996
HS.130916	0.0236447	0.265448	0.0223052	0.288479	0.242777	0.0790746
HS.137206	0.0183438	0.22568	0.013894	0.256624	0.101922	0.122577
HS.167721	0.0338716	0.125828	0.0482516	0.118229	0.280273	0.0792224
HS.184721	0.0288684	-0.734663	0.0188738	-0.442891	0.0396205	-0.319202
HS.197700	0.0471636	0.0598487	0.040267	0.0490107	0.936056	-0.00144121
HS.258266	0.0436496	-0.11249	0.006722	-0.224071	0.929323	-0.00403699
HS.278303	0.0466161	0.078077	0.0123368	0.159353	0.232034	0.0386915
HS.282153	0.0163487	0.154651	0.0403094	0.0724305	0.0451077	0.0781641
HS.306690	0.0416457	-0.107349	0.0290083	-0.09087	0.20923	-0.0433412
HS.356962	0.0107571	0.157193	0.0311172	0.10178	0.0171048	0.122112
HS.371609	0.00365588	0.636378	0.0035135	0.854304	0.262991	-0.11401
HS.374460	0.00802115	0.273007	0.00255357	0.523036	0.129431	-0.276924
HS.412918	0.0397593	0.21661	0.00533478	0.263287	0.172785	0.0608546
HS.443185	0.0167245	0.215289	0.00558225	0.364243	0.00184732	-0.549979
HS.529590	0.0365112	0.0652225	0.0374547	0.0657289	0.0789539	0.0529946
HS.534061	0.0226811	0.503349	0.0174709	0.599833	0.315162	-0.177793
HS.537004	0.0408689	0.663874	0.0143936	0.800592	0.030164	-0.624264
HS.537796	0.0274937	-0.0713436	0.0383931	-0.0679264	0.930243	0.00491174
HS.538259	0.0306099	-0.42289	0.0322095	-0.499055	0.0604942	0.52414
HS.539153	0.000930525	0.0828115	0.0247786	0.014925	0.460042	0.0258659
HS.542949	0.0468253	-0.119214	0.0478006	-0.131007	0.0888037	-0.114221
HS.554084	0.0490971	0.139629	0.0174528	0.092068	0.0792329	0.0749258
HS.559604	0.0165767	0.464272	0.0208189	0.563971	0.828393	-0.0496799
HS.563926	0.0135577	0.108833	0.00413473	0.0705392	0.137788	0.0609138
HS.565921	0.0438941	0.0669712	0.0380604	0.0793249	0.061706	0.0590112
HS.566103	0.0491668	0.0915551	0.00939689	0.124839	0.0891921	0.100079
HS.571435	0.0239897	0.0442597	0.049072	0.132513	0.517784	0.0151273
HS.572444	0.022054	0.48365	0.0326693	0.46894	0.3528	-0.123215
HS.573255	0.00294133	-0.136791	0.00789992	-0.124644	0.189498	-0.0386624
HS.575583	0.0053304	-0.246459	0.0283191	-0.480094	0.113306	0.174295
HSD17B3	0.0419916	0.143956	0.0216325	0.265007	0.328854	-0.0504685
HSPA4L	0.0463181	-0.329098	0.0163076	-0.589477	0.0771054	0.304708
HSPA5	0.00559657	0.917953	0.00601273	0.788868	0.884713	-0.0127059
HSPB1	0.0130106	0.452358	0.00211736	0.551579	0.251354	-0.135745
HSPBL2	0.0167598	0.471598	0.0109926	0.74138	0.0924559	-0.248853
HSPD1	0.00914145	-0.228208	0.014747	-0.167253	0.433134	0.0976802
HTRA1	0.0147916	1.09091	0.0318272	0.82612	0.0178759	-0.874575
HYLS1	0.0218747	-0.486317	0.00308271	-0.925391	0.29217	-0.182245
IFI44	0.0140723	-0.811525	0.0161207	-0.751634	0.0144343	0.831175
IFIT1	0.0233373	-0.66488	0.0374118	-0.648506	0.0963851	0.40297
IFIT2	0.0271293	-0.897421	0.0362663	-0.659017	0.0549762	0.527455
IL10RB	0.011812	0.614876	0.0262074	0.335667	0.677518	-0.0662528
ILF3	0.0114229	-0.66577	0.00115848	-0.705771	0.0354897	0.278251
INADL	0.0018356	0.0519223	0.00466201	0.0710212	0.153068	-0.0725879
INCENP	0.0413636	-0.186726	0.0239095	-0.309744	0.0103415	0.175562
INSIG1	0.0248977	-0.9036	0.0295559	-0.791612	0.881238	0.0281032
IRF4	0.0111435	0.0353938	0.0145625	0.0281835	0.0468681	0.0752854
IRG1	0.0427905	-0.0929793	0.0375457	-0.106959	0.255163	-0.0384243
IRS1	0.00984442	0.567987	0.00271575	0.628756	0.188338	0.229141
ISCU	0.0048175	0.184211	0.0396729	0.270947	0.567963	0.0790817
ISG15	0.0254337	-0.659618	0.0256712	-0.781175	0.152615	0.385428
ISOC1	0.0104587	-0.490966	0.00913704	-0.615186	0.103483	0.222285
ISX	0.0102831	0.0924036	0.0395646	0.08755	0.336087	0.0622059
ITCH	0.0416087	0.224918	0.00920091	0.342059	0.219861	-0.0796282
ITGA1	0.012268	-0.177899	0.00738519	-0.0994977	0.309318	-0.0502007
ITGA3	0.0183308	0.450379	0.00719897	0.522571	0.572807	-0.0330666
ITGB3BP	0.0168019	-0.309001	0.00117001	-0.491649	0.267366	-0.148008
IVNS1ABP	0.0306483	-0.256181	0.0307289	-0.242539	0.389029	0.260792
JUN	0.011008	0.310752	0.0446417	0.403668	0.330438	0.199945
JUP	0.0158079	0.482493	0.0285878	0.469635	0.535958	0.0850823
KIAA0101	0.012428	-0.895215	0.000560978	-2.63664	0.0508532	0.302346
KIAA0196	0.0121103	0.472419	0.0477236	0.342705	0.260062	0.127136
KIAA1267	0.0296076	0.182901	0.0237748	0.207797	0.532716	-0.0360681
KIAA1522	0.0476869	0.444598	0.0440409	0.305197	0.882906	-0.00951529
KIAA1545	0.0393624	0.160048	0.0244001	0.14524	0.405925	0.0767191
KIAA1586	0.0187093	-0.22606	0.0191222	-0.245273	0.47574	-0.0478913
KIAA1602	0.0469738	0.208915	0.0015196	0.264121	0.209029	0.107448
KIAA1671	0.00910733	0.608248	0.0153066	0.705435	0.181424	-0.179242
KIF11	0.0153327	-0.729801	0.00434733	-1.50729	0.153298	0.239455
KIF14	0.0251385	-0.674778	0.0148516	-1.24532	0.984442	-0.00503123
KIF15	0.0254048	-0.702372	0.000955609	-1.1362	0.586167	0.0432815
KIF1B	0.00132675	0.357262	0.023617	0.18894	0.67394	0.0179329
KIF23	0.00142277	-0.362353	0.0171604	-0.861134	0.165033	0.158301
KIF24	0.00872235	-0.0963298	0.00272032	-0.16898	0.138219	0.0564366
KIF2C	0.0137599	-1.06615	0.00814152	-1.83669	0.179288	0.209041
KIF4A	0.00768736	-0.467836	0.00112304	-1.22863	0.894993	0.0255091
KIFC1	0.0153716	-1.02797	0.00024027	-1.76443	0.0374093	0.28822
KLHL28	0.0251037	0.174916	0.0466741	0.160738	0.0554401	-0.143193
KNTC1	0.00128629	-0.570394	0.00197323	-1.04499	0.01084	0.536446
KRT19	0.00476352	0.555246	0.00570824	0.71961	0.714582	-0.0919813
KRT7	0.0177069	0.724304	0.0161292	1.0304	0.120054	-0.419345
KRT8	0.0289213	0.619765	0.00632253	0.647824	0.408026	-0.180798
KRT80	0.00888895	0.931439	0.0265474	0.637575	0.851893	0.0324705
KRTAP4-11	0.0385328	0.062768	0.027113	0.0795664	0.0515697	0.0850649
KTI12	0.0488636	-0.166928	0.0481374	-0.229177	0.325847	0.114352
L1CAM	0.0130296	0.458545	0.00702048	0.4546	0.346966	-0.0725498
LAMB2	0.0018845	0.666942	0.00538239	0.555334	0.0394853	-0.208735
LAMC1	0.00214855	0.779702	0.0218974	0.554854	0.970197	-0.00761463
LAMC2	0.0384232	0.71666	0.0264027	0.568689	0.0611858	0.755679
LANCL2	0.0210487	0.248044	0.014387	0.220044	0.319683	0.114795
LASP1	0.00488406	0.226213	0.00296255	0.29062	0.628122	0.0486475
LASS5	0.0165439	-0.194188	0.0341614	0.160831	0.133509	0.259313
LBA1	0.0246309	0.266814	0.00485905	0.499489	0.326968	0.0770927
LDHA	0.00973487	-0.77753	0.0281175	-0.577175	0.400583	0.157782
LDHB	0.00161199	-0.415852	0.00145723	-0.655902	0.201041	0.433656
LEPRE1	0.0375107	0.374308	0.0122943	0.201672	0.897689	0.0273315
LGTN	0.0250584	0.389021	0.0497854	0.184345	0.0142174	-0.242741
LIN9	0.0380389	-0.237705	0.0227093	-0.370481	0.904567	0.0149906
LIPA	0.0276994	0.536868	0.0231329	0.609374	0.47791	-0.118423
LMF2	0.00993248	0.319682	0.0389406	0.230548	0.615939	-0.111704
LMNB1	0.0400601	-0.450764	0.0156102	-0.779352	0.0233292	0.546656
LOC100093631	0.0171249	-0.0808832	0.0451794	-0.0685442	0.706285	-0.0244987
LOC100128035	0.00607898	-0.0520633	0.000893836	-0.0770428	0.127522	-0.0605511
LOC100128266	0.00981627	-0.279383	0.000797934	-0.546832	0.0629824	0.593011
LOC100128269	0.024421	-0.063602	0.0449627	-0.102854	0.17615	-0.0391567
LOC100128270	0.0323394	0.062209	0.0432164	0.0565863	0.061611	0.052682
LOC100128309	0.00661081	-0.17996	0.0159201	-0.141283	0.31687	-0.0674217
LOC100129267	0.0168186	-0.20299	0.0254439	-0.32134	0.706865	-0.02273
LOC100129461	0.0461788	0.0495949	0.0390947	-0.0405977	0.133093	-0.045155
LOC100129585	0.0365262	-0.215882	0.027294	-0.248833	0.991983	0.000757132
LOC100129674	0.00879846	0.434606	0.00956968	0.419012	0.246516	0.108229
LOC100129711	0.0384726	0.0922579	0.0405151	0.0964638	0.101179	0.0830916
LOC100130003	0.0389127	-0.639233	0.0473907	-1.03051	0.490767	-0.121505
LOC100130092	0.026501	-0.142213	0.0472103	-0.121258	0.21481	-0.0744221
LOC100130166	0.0440577	-0.047632	0.0128911	-0.0724465	0.873928	0.0104717
LOC100130178	0.044454	-0.143204	0.00191716	-0.235737	0.257744	-0.0703617
LOC100130224	0.00377717	0.0715459	0.00870731	0.0683192	0.174102	0.0208568
LOC100130229	0.0091579	-0.155958	0.000323742	-0.17643	0.192796	0.0977736
LOC100130550	0.04555	-0.100631	0.0439937	-0.119215	0.00603917	-0.114953
LOC100130561	0.0338173	-0.247	0.0158366	-0.41176	0.672825	-0.032496
LOC100130828	0.0463436	0.0824318	0.0426664	0.162924	0.0927345	0.0887665
LOC100131787	0.0317659	0.430693	0.0306757	0.376358	0.665408	0.0419576
LOC100132377	0.0257933	-0.129451	0.030976	-0.101466	0.776759	0.0103274
LOC100132457	0.0307577	-0.606201	0.0187896	-0.890309	0.753661	-0.0473899
LOC100132535	0.0305463	0.974344	0.000247267	0.823552	0.506086	-0.127858
LOC100133012	0.0358401	-0.275447	0.0359343	-0.328146	0.0839493	0.19103
LOC100133328	0.0356381	-0.270924	0.00492004	-0.389811	0.346481	-0.0971024
LOC100133431	0.0145163	-0.0740717	0.0327745	-0.129665	0.273508	-0.0242999
LOC100133565	0.0224056	0.385471	0.012935	0.581195	0.227895	-0.235489
LOC100133863	0.00530116	-0.151537	0.0307203	-0.167662	0.0223133	-0.0925397
LOC100134210	0.0228072	-0.0922316	0.016268	-0.129883	0.0412008	-0.106648
LOC100134252	0.0227283	-0.0988087	0.0445447	-0.08811	0.593454	-0.0191054
LOC100134304	0.0161453	-0.593086	0.0135301	-0.637305	0.435147	0.107135
LOC100134794	0.00367068	0.169131	0.00255259	0.152183	0.544638	-0.0263321
LOC148915	0.0146213	-0.742659	0.000229308	-1.43712	0.621701	-0.0520144
LOC151579	0.0126935	-0.394036	0.0122823	-0.212652	0.550844	0.157678
LOC155060	0.0253421	0.183868	0.00958197	0.230674	0.17594	-0.0910978
LOC201725	0.046595	-0.267388	0.000121078	-0.492915	0.27011	0.0962599
LOC286016	0.00577601	-0.362713	0.0053259	-0.522069	0.111771	0.339696
LOC342892	0.0329595	0.137385	0.0268763	0.0816075	0.124212	0.0650421
LOC348926	0.0294166	-0.122369	0.0258638	-0.17089	0.0354062	-0.123158
LOC389901	0.0202791	-0.294483	0.0227127	-0.310051	0.321744	-0.102225
LOC390671	0.0374046	0.160454	0.0224646	0.16905	0.881578	-0.00732587
LOC391075	0.0346907	-0.590095	0.0349752	-0.62053	0.157373	0.54694
LOC439953	0.0258096	-0.135749	0.0148722	-0.208736	0.0580065	0.10375
LOC440093	0.000450682	-0.264447	0.0150829	-0.425756	0.914655	0.00727136
LOC440145	0.0446773	-0.2186	0.0194076	-0.369368	0.903854	0.0133976
LOC440687	0.0314854	-0.12098	0.0486121	-0.0935934	0.545702	-0.0228381
LOC442727	0.00853994	-0.451376	0.00465863	-0.568688	0.159426	-0.192611
LOC641982	0.0147166	-0.121097	0.0265507	-0.115658	0.0409956	-0.0807134
LOC642031	0.0387532	-0.350485	0.0313793	-0.481679	0.0701996	0.411868
LOC642033	0.0389261	-0.17522	0.015107	-0.152155	0.0021316	-0.203918
LOC642181	0.0470207	0.0861256	0.0278704	0.0981043	0.0802742	0.0480341
LOC642412	0.0260977	0.513907	0.0195691	0.626416	0.11057	-0.253822
LOC642458	0.0463076	-0.122105	0.0208767	-0.156102	0.531309	0.0280177
LOC642590	0.00173606	-0.804796	0.000125431	-0.829043	0.104771	-0.418561
LOC642755	0.0375844	0.259804	0.0462665	0.271628	0.0162088	-0.494184
LOC642866	0.0279815	0.0752461	0.000632446	0.101498	0.729103	0.00754759
LOC642934	0.0228182	0.603407	0.0126733	0.622183	0.669872	0.0500985
LOC642947	0.0446581	-0.125023	0.0112562	-0.0892779	0.266319	-0.0693026
LOC643043	0.00800033	0.0371416	0.0227828	0.0638451	0.176902	0.0525066
LOC643109	0.0256457	-0.107316	0.0234633	-0.123391	0.047845	0.112769
LOC643384	0.0427816	-0.111941	0.0385917	0.0996391	0.0264694	-0.106354
LOC643388	0.000204006	0.0973368	0.0183124	0.130965	0.135681	-0.0437342
LOC643505	0.038454	0.251242	0.00573174	0.204081	0.609475	0.0363287
LOC643825	0.0393846	0.0602073	0.0073704	0.0677322	0.55438	0.0160084
LOC643995	0.00362699	-0.121973	0.00802631	-0.106588	0.633214	-0.0122741
LOC644099	0.0429257	-0.0733096	0.0422191	-0.084957	0.0180377	-0.10267
LOC644101	0.0260129	-0.161586	0.0159213	-0.269687	0.736744	0.0176447
LOC644183	0.0213261	-0.0773549	0.0427501	-0.0646773	0.568065	-0.0142099
LOC644214	0.000953086	-0.25934	0.00278315	-0.381851	0.197148	0.0857453
LOC644237	0.0227883	-0.375553	0.0117689	-0.542485	0.165798	0.421628
LOC645385	0.0121944	-0.965513	0.00235948	-0.542306	0.233926	0.375509
LOC645489	0.01074	0.287254	0.00227746	0.455596	0.595361	-0.0598118
LOC645683	0.0356539	0.365465	0.0465252	0.348023	0.824154	0.0264362
LOC645726	0.0235853	-0.223997	0.0148696	-0.316007	0.122138	0.147081
LOC646098	0.00358824	0.078559	0.00917563	0.0714483	0.0282424	0.0449627
LOC646347	0.000456642	-0.791116	0.03486	-0.814592	0.113766	-0.461265
LOC646456	0.0184452	0.0738494	0.0110745	0.0468114	0.44097	0.023208
LOC646498	0.0447913	0.0469719	0.0459499	0.0392362	0.13455	0.0378557
LOC646993	0.00425297	-0.553759	0.002867	-0.882517	0.0445871	-0.308516
LOC647104	0.0198071	0.258311	0.0015316	0.364159	0.222044	-0.0617402
LOC647283	0.0299093	0.130581	0.0466617	0.0797378	0.577985	0.0404998
LOC647302	0.00918149	-0.239162	0.00637765	-0.465023	0.179102	-0.128746
LOC647942	0.0169121	0.100068	0.0189255	0.137272	0.325267	0.0259397
LOC649604	0.0194186	-0.217202	0.024851	-0.261793	0.625962	0.0312723
LOC651816	0.0201847	-0.35627	0.044212	-1.06057	0.0072774	0.336745
LOC652227	0.0292441	0.100338	0.018921	0.0942133	0.177608	0.0447757
LOC652468	0.0330112	0.0950169	0.0392643	0.10892	0.340047	0.0495399
LOC652610	0.0377956	0.12927	0.0105832	0.10553	0.0370181	0.0789772
LOC652968	0.0346786	0.158505	0.00762462	0.290158	0.198195	-0.0707501
LOC653147	0.00309722	-0.210564	0.000435589	-0.504942	0.113423	-0.0715427
LOC653186	0.0189574	-0.254348	0.0213632	-0.295976	0.411043	-0.34452
LOC653308	0.0491073	-0.154707	0.00207918	-0.22025	0.854317	-0.0194881
LOC653344	0.0124401	-0.496171	0.00794969	-0.607574	0.593799	0.0387686
LOC653874	0.0144393	-0.455827	0.000704639	-0.776411	0.0367317	0.171626
LOC653884	0.024758	-0.245248	0.0470748	-0.147241	0.0331832	-0.223238
LOC653924	0.00489893	-0.416933	0.00765933	-0.550139	0.356877	-0.803984
LOC727803	6.82506e-05	-0.431453	0.0361648	-0.826306	0.0149496	0.13445
LOC727882	0.0389432	0.398714	0.015976	0.636635	0.0590003	-0.348606
LOC728111	0.0170716	-0.0590636	0.000538808	-0.0575597	0.460185	-0.0121959
LOC728196	0.00948879	-0.0618956	0.00799549	-0.0796555	0.068191	-0.0469834
LOC728211	0.0415623	0.0702639	0.0401058	0.0850279	0.0686953	0.055016
LOC728715	0.00197746	-0.476767	0.000747142	-0.557625	0.046371	0.416414
LOC728873	0.0160895	-0.505363	0.00403098	-0.541607	0.612094	0.0615194
LOC728888	0.0318468	0.184532	0.0379602	0.142223	0.982282	-0.00307072
LOC729102	0.000447285	-0.34087	0.000887148	-0.454591	0.145578	0.440895
LOC729200	0.0393921	-0.182894	0.00950855	-0.403785	0.880475	0.00774887
LOC729231	0.0123084	-0.303683	0.016583	-0.392819	0.150045	0.186216
LOC729687	0.0418706	-0.126096	0.0233344	-0.206023	0.0836102	0.103837
LOC729708	0.022204	-0.373816	0.0141419	-0.507098	0.0535217	0.466443
LOC729816	0.00483003	-0.772974	0.00188702	-1.435	0.383637	0.108088
LOC730101	0.0460043	-0.146706	0.026814	-0.177657	0.298946	0.0608797
LOC730183	0.0400497	-0.0836201	0.0196997	-0.124882	0.619609	-0.0222101
LOC730198	0.0466378	0.0911757	0.0107566	0.0699712	0.105677	0.0544756
LOC730246	0.0408568	-0.328152	0.026951	-0.484106	0.118506	0.30337
LOC730278	0.0386666	0.586183	0.0316385	0.530619	0.267869	0.366097
LOC730413	0.0227564	0.123808	0.0463516	0.10163	0.411979	0.0713295
LOC730534	0.0416327	-0.561895	0.00770994	-1.33669	0.174255	0.144515
LOC730833	0.0296485	-0.0901396	0.0150628	-0.0735672	0.500711	-0.0234197
LOC730993	0.0485498	-0.0361052	0.0135064	-0.116394	7.00158e-05	-0.219485
LOC731049	0.00551431	-0.743626	0.00233516	-1.42146	0.0463416	0.286314
LOC731314	0.00243277	-0.799913	0.00476148	-1.1986	0.37399	0.10082
LOC732165	0.0197841	-0.270989	0.00805831	-0.49168	0.205848	0.253004
LOC81691	0.00463939	-0.274195	0.00173337	-0.40918	0.208302	0.0519972
LOC91431	0.0266927	-0.21269	0.0151977	-0.287118	0.323488	0.0686959
LPAR2	0.0178557	0.202157	0.0345881	0.185239	0.820685	0.0182061
LPCAT3	0.0256313	0.29037	0.0249665	0.318181	0.658133	0.0373917
LRP5	0.00857272	0.221188	0.00731718	0.241361	0.0275692	-0.158241
LRP8	0.00481644	-0.550376	0.0427133	-0.443973	0.903321	0.0124163
LRRC20	0.0155336	-0.382946	0.0491775	-0.345125	0.210766	-0.174481
LRRC26	0.042443	-0.276927	0.0233936	-0.39162	0.746038	0.0249214
LRRC33	0.00820995	0.814932	0.0287585	0.537781	0.34561	-0.147665
LRRC45	0.0252951	-0.100366	0.029772	-0.08705	0.158965	0.041058
LRRC8C	0.00104772	-0.391655	0.0037464	-0.271721	0.0149378	0.269709
LTV1	0.0275792	-0.34604	0.0152054	-0.41946	0.0748963	-0.0953693
MAD2L1	0.00863386	-0.577262	0.00329203	-0.911219	0.164297	0.177889
MAN1B1	0.0124021	0.458348	0.0193179	0.440688	0.267038	-0.156131
MANBA	0.0232878	0.372031	0.00308186	0.218101	0.221688	-0.149357
MAP2K1	0.00578386	-0.487429	0.0164242	-0.423986	0.125429	0.176904
MAPBPIP	0.0468495	0.402444	0.0182378	0.249011	0.996336	-0.00158402
MASTL	0.00586767	-0.662733	0.00709112	-0.720035	0.436942	0.08816
MBD2	0.0252152	0.0317166	0.0399072	-0.0266936	0.853924	0.00382365
MBOAT1	0.000399483	-0.15107	0.0198332	-0.245719	0.14531	0.0245504
MCM10	0.00576602	-0.572784	0.00300189	-0.96448	0.0928399	0.213165
MCM2	0.00411328	-0.751711	0.00653857	-1.19763	0.207715	0.155642
MCM3	0.0390578	-0.642482	0.0312392	-1.01611	0.084315	0.223686
MCM4	0.00319548	-0.669774	0.018634	-0.912866	0.400562	0.0449998
MCM6	0.00159307	-0.64105	0.00119562	-1.1051	0.413219	0.095709
MCM7	0.0209541	-0.503355	0.0103115	-0.706898	0.376874	-0.117497
MEF2D	0.0335275	0.4089	0.0193281	0.640192	0.835075	0.0316292
MELK	0.0341197	-0.526722	0.0498159	-1.10141	0.66193	0.104252
METTL14	0.0343115	-0.134357	0.000164811	-0.18756	0.0673833	0.0373453
MEX3B	0.0011365	1.01353	0.00656596	0.940881	0.26354	-0.180383
MFGE8	0.0027845	1.21526	0.00360084	1.20665	0.324998	-0.470882
MFSD6	0.0399429	0.258911	0.00955047	0.527552	0.0131027	-0.292619
MGAT4B	0.0351406	0.624073	0.0113655	0.676352	0.277277	-0.123264
MGC3731	0.0121602	-0.249016	0.0303449	-0.336054	0.118185	-0.100189
MGC39900	0.00279805	-0.697883	0.0270044	-0.939342	0.186696	-0.487277
MIER1	0.00566956	0.260316	0.0145203	0.199078	0.143068	0.076524
MIF	0.0128738	-0.389293	0.00402112	-0.647362	0.16475	0.19989
MIF4GD	0.0239055	-0.209916	0.0416585	-0.0757229	0.000391667	-0.313948
MIR2113	0.0278784	-0.100029	0.0427688	-0.0826393	0.0166878	-0.122816
MIR215	0.0135637	0.136634	0.022211	0.109542	0.00233668	0.135094
MIR26A1	0.000520688	0.205794	0.0420014	0.0599313	0.0916752	0.0653283
MIR549	0.0359639	-0.0330318	0.0205671	-0.0652933	0.170492	-0.0634453
MIR599	0.00851504	-0.14868	0.0284307	-0.196441	0.504074	0.0490475
MLF1IP	0.01063	-0.63744	0.0368077	-0.92561	0.0553691	0.245309
MLLT11	0.0444175	0.594037	0.0366172	0.293855	0.0152839	0.399022
MMP10	0.00353061	-0.500747	0.0372665	-0.415192	0.274046	-0.219029
MMP11	0.0060389	1.13667	0.0208711	0.902728	0.109002	-0.360649
MNAT1	0.0358458	-0.306301	0.015948	-0.508403	0.700788	-0.0689026
MND1	0.00177583	-0.646779	0.00377809	-1.02076	0.125444	0.153332
MNDA	0.00193846	0.617645	0.039589	0.5328	0.153473	-0.132433
MNS1	0.0370888	-0.241494	0.00226529	-0.442934	0.00295831	0.282216
MPHOSPH6	0.0270723	-0.262642	0.0179431	-0.300103	0.161879	-0.101769
MPHOSPH9	0.0203803	-0.272483	0.0487231	-0.222358	0.0146107	0.266208
MRAS	0.0247222	0.25605	0.0278792	0.256706	0.430583	-0.0229849
MRFAP1	0.0096223	-0.643639	0.0162101	-0.728899	0.0367238	0.372608
MRPL19	0.0315009	-0.312474	0.0455998	-0.320283	0.542834	-0.0848387
MRPL22	0.0369631	-0.19199	0.0171625	-0.333668	0.249671	0.0862415
MRPL39	0.00898973	-0.198824	0.00717942	-0.264197	0.0514875	0.188575
MRPL42	0.0497446	-0.227482	0.010387	-0.280891	0.0790313	0.276187
MRPL46	0.0294631	-0.18447	0.0153737	-0.315679	0.0155643	0.221669
MSLN	0.0331379	1.55481	0.00264629	1.48968	0.283896	-0.222864
MST1R	0.0499918	0.244811	0.0144392	0.451122	0.382304	0.114721
MST4	0.0294229	-0.24326	0.0279398	-0.363366	0.0705676	-0.287083
MTF2	0.0359715	-0.352211	0.0494863	-0.348972	0.324155	-0.136969
MTMR3	0.0329405	0.219747	0.00275055	0.193658	0.0817606	-0.0399015
MX1	0.0119839	0.668195	0.0107575	0.775076	0.12832	0.546507
MXD3	0.00765118	-0.377977	0.00310483	-0.708792	0.421424	0.161405
MXRA8	0.0442758	0.609155	0.0274727	0.638091	0.0521689	-0.309159
MYCBP	0.00905192	-0.0909882	0.0394218	-0.104773	0.170172	0.074921
MYO15A	0.0271097	0.0877813	0.0437884	0.0763573	0.271293	-0.0276359
MYO5C	0.0357608	-0.414156	0.0263472	-0.535136	0.296916	0.22764
NAE1	0.0133701	-0.272458	0.00904225	-0.177419	0.150117	-0.140707
NAGPA	0.0223071	0.181863	0.0373915	0.193976	0.208262	-0.0901244
NARG1	0.0230264	-0.165137	0.0462624	-0.326817	0.736677	0.0364874
NASP	0.0211852	-0.140842	0.0139285	-0.1881	0.033624	0.146554
NAV1	0.0105218	0.717773	0.0194154	0.676936	0.561339	0.128373
NCAPD3	0.0261855	-0.403476	0.0170308	-0.601728	0.79678	0.0285706
NCAPG	0.00807509	-1.09829	0.00452101	-2.39504	0.109398	0.432862
NCAPG2	0.0235257	-0.614519	0.0180952	-0.927012	0.13555	0.300548
NCRNA00115	0.0242634	-0.0727698	0.0412232	-0.0610195	0.6808	0.00781817
NCSTN	0.00736234	0.911302	0.00759402	0.664569	0.811448	0.066489
NDC80	0.0163225	-0.646273	0.00234673	-1.44933	0.704853	0.0809235
NDUFB6	0.0348916	-0.183482	0.0156638	-0.264496	0.677945	-0.046275
NEK2	0.00518144	-0.465212	0.00202766	-1.264	0.0824746	0.276444
NEURL1B	0.0320913	-0.213306	0.00283131	-0.547516	0.518827	-0.0689059
NFE2L1	0.00986069	0.42769	0.00809448	0.441771	0.182872	0.178601
NFIX	0.0245048	1.21724	0.0172392	0.739851	0.335799	-0.17072
NFKBIZ	0.00876657	-0.337696	0.0450915	-0.191606	0.0257873	0.146684
NME3	0.00590844	0.297305	0.00897382	0.343276	0.354133	-0.0981973
NOL11	0.0179035	-0.382187	0.00792552	-0.597089	0.602997	0.0728458
NOTCH4	0.0125416	-0.0616975	0.0393123	-0.0553195	0.0354781	-0.0588698
NP	0.0309669	-0.457009	0.00481962	-0.751705	0.217919	0.347853
NPAT	0.00748062	-0.238728	0.0172966	-0.216122	0.762142	-0.0261522
NRBP2	0.0418853	0.290335	0.0264947	0.636125	0.784288	-0.0795428
NSBP1	0.0207054	-0.112043	0.0367366	-0.105209	0.0210492	0.10835
NUCB1	0.00584547	0.438084	0.0257223	0.621005	0.731263	-0.0378662
NUDCD2	0.0460352	-0.217613	0.00848603	-0.435975	0.537572	0.0698221
NUDT15	0.00014427	-0.265921	0.00118666	-0.346868	0.0540258	-0.112842
NUP107	0.0100802	-0.359231	0.0165728	-0.239992	0.337385	0.167986
NUP205	0.0265338	-0.468098	0.00928702	-0.418858	0.127335	-0.165425
NUP37	0.0208065	-0.198771	0.0392997	-0.587998	0.00824176	0.365825
NUP54	9.95899e-05	-0.52658	0.000919401	-0.412768	0.141255	0.12666
NUP62CL	0.025668	-0.434346	0.0254893	-0.429918	0.224632	-0.33244
NUSAP1	0.00151849	-0.842336	0.000462451	-2.02592	0.0890784	0.227175
OASL	0.0314132	-0.551499	0.0292921	-0.493485	0.0398593	0.478745
ODC1	0.0278876	-0.601613	0.0443312	-1.23568	0.46636	0.201854
OIP5	0.0313656	-0.460562	0.0370577	-0.928139	0.0969324	0.130421
OLFML2A	0.0060759	0.782395	0.0226635	0.707334	0.236204	-0.2798
OPTN	0.0297854	0.516118	0.0487076	0.318779	0.918238	0.0116621
OSBPL2	0.0250379	0.220013	0.0053556	0.405412	0.231953	0.0787276
OSBPL5	0.0102307	0.138137	0.0427663	0.538081	0.00305723	0.150612
PABPC4	0.00166677	0.460973	0.0113812	0.511692	0.798362	-0.0217131
PARP9	0.0353424	0.130398	0.0139791	0.205088	0.780417	0.0298727
PASK	0.029508	-0.0689338	0.00847982	-0.118625	0.0016959	0.20849
PBK	0.00234863	-0.8054	0.00232342	-1.82137	0.342003	0.163693
PBX4	0.0384884	0.307249	0.00653893	0.27285	0.725243	0.0494522
PCM1	0.0123176	-0.380672	0.0109871	-0.39918	0.237353	-0.0972678
PCSK7	0.0410619	0.185439	0.0317867	0.292386	0.731501	-0.0496207
PCSK9	0.0197039	-0.510107	0.0203051	-0.561798	0.470324	-0.205132
PDCL3	0.00167332	-0.287547	0.0010911	-0.434535	0.00280369	-0.331019
PDK3	0.0117758	-0.302143	0.0117114	-0.285942	0.153449	-0.179592
PDS5B	0.00122634	-0.26717	0.00958488	-0.189515	0.876859	-0.0111542
PDXK	0.0111411	0.817611	0.044944	0.513872	0.843713	-0.0308021
PDXP	0.0359525	-0.595522	0.0282189	-0.657319	0.148823	0.26432
PEX11B	0.00364695	0.572393	0.00233501	0.786656	0.382738	-0.0870464
PEX5	0.0345288	0.199463	0.00997493	0.336202	0.192438	0.42476
PFKP	0.0494795	-0.794865	0.0348458	-0.594662	0.272755	0.18321
PGCP	0.020801	0.342665	0.00418144	0.534012	0.405958	-0.203966
PHF10	0.0399836	-0.315939	0.0293877	-0.372839	0.138841	0.172334
PHF19	0.00727916	-0.603161	0.021297	-0.747368	0.946975	0.00351139
PHLDB1	0.00174437	1.18518	0.0142771	0.939808	0.230465	-0.277099
PI4KB	0.0302214	0.28028	0.0113534	0.351785	0.158668	0.252748
PIF1	0.00801593	-0.18156	0.00306058	-0.375491	0.0882128	0.229908
PIGQ	0.0217371	0.268706	0.00750313	0.506478	0.674072	0.0619674
PIGY	0.0105971	-0.277986	0.0236703	-0.281832	0.493606	-0.072048
PIK3C2B	0.0152785	0.322416	0.0019935	0.347761	0.989711	-0.000675434
PIP4K2C	0.0283212	0.345875	0.00634637	0.376225	5.19209e-05	0.379897
PITPNC1	0.0135229	-0.38015	0.00323174	-0.255831	0.221171	0.0816333
PLA2G15	0.00155701	0.535336	0.00136183	0.66648	0.0682982	-0.042442
PLA2G4C	0.0196104	0.662929	0.00543225	0.394622	0.762732	-0.0259372
PLAC4	0.0114174	-0.115926	0.0326408	-0.0635605	0.0591215	-0.116953
PLAC8	0.0463946	-0.869841	0.0100996	-0.998411	0.19041	-0.447999
PLEKHM1	0.0120159	0.104027	0.00161915	0.354002	0.0467714	0.121052
PLK4	0.00437001	-0.667109	0.00181108	-1.10435	0.262228	0.190194
PLS1	0.0126273	-0.196758	0.0192801	-0.24053	0.0573531	0.223295
PLSCR3	0.0155927	0.326166	0.0172376	0.678607	0.558397	0.0489502
PM20D2	0.026113	-0.484583	0.0305284	-0.457867	0.901628	-0.013842
PMEPA1	0.0158751	1.0106	0.0323729	0.988889	0.26759	-0.357934
POFUT1	0.00993125	0.226406	0.0216523	0.169334	0.0893094	-0.107249
POFUT2	0.000267348	0.61311	0.00110963	0.682864	0.34594	0.121374
POLA1	0.0271051	-0.381088	0.0198819	-0.791994	0.255426	-0.304067
POLA2	0.000602986	-0.430636	0.000651279	-0.582245	0.459333	-0.121645
POLD1	0.0450186	-0.479707	0.000253702	-0.711742	0.108172	0.172874
POLD3	0.0259068	-0.19365	0.0275439	-0.211763	0.291019	0.0668771
POLDIP3	0.034071	-0.0784715	0.0083677	-0.108647	0.436478	0.0186397
POLE	0.0171207	-0.29748	0.0157627	-0.575373	0.0958822	0.288896
POLE2	0.0131711	-0.503961	0.00622768	-1.03573	0.679918	0.0853649
POLE4	0.00547469	-0.799074	0.0044094	-0.796605	0.107545	-0.28832
POLQ	0.00462046	-0.610322	0.00409047	-0.890941	0.677296	0.0600046
POLR3K	0.0347881	-0.239649	0.0385094	-0.284905	0.385078	0.0770146
POMGNT1	0.00708867	0.224348	0.00119913	0.442867	0.814437	-0.0124756
POMZP3	0.0193265	-0.0817272	0.0163128	-0.0957776	0.0230297	-0.152923
PPIAP19	0.0158986	0.153181	0.0422084	0.134769	0.111669	0.0634761
PPIE	0.0401246	-0.306115	0.0472682	-0.334057	0.830269	0.0135954
PPIH	0.00211652	-0.428716	0.00436547	-0.650943	0.315804	0.145393
PPT1	0.044027	-0.359336	0.0347544	-0.881033	0.0952424	0.247881
PRC1	0.000851667	-0.769239	8.55601e-05	-2.10858	0.384522	0.166321
PRIM1	0.000821025	-0.72259	0.0102587	-1.07177	0.0561008	0.43458
PRIM2A	0.0462183	-0.188968	0.0387265	-0.235631	0.368778	0.061483
PRKCDBP	0.0334911	-0.888121	0.0197108	-0.439622	0.570664	-0.0609068
PROK2	0.0130588	-0.119583	0.0274956	-0.1033	0.248584	-0.0446424
PRPF18	0.031409	-0.248597	0.0183893	-0.320605	0.964816	0.00327106
PRPF38A	0.00192375	-0.217567	0.00233259	-0.303227	0.910384	0.0119831
PRPS2	0.0478045	-0.287955	0.00395484	-0.563275	0.0950861	-0.459505
PRR11	0.0012965	-0.502551	0.00356983	-0.68052	0.937546	-0.0105126
PRTFDC1	0.0354528	-0.292698	0.021876	-0.46833	0.351841	0.189009
PSENEN	0.0219995	1.06847	0.0180638	0.628286	0.273012	-0.25323
PSITPTE22	0.0256847	0.0326806	0.0312612	0.0313332	0.545359	0.0283489
PSMA7	0.0198856	-0.154745	0.0190723	-0.114241	0.0493043	0.0647271
PSMC3IP	0.0179736	-0.255038	0.00921866	-0.368573	0.0457695	0.209566
PSMG1	0.0262904	-0.132436	0.0394378	-0.455534	0.695932	0.0572005
PSPC1	0.0232417	-0.218301	0.048757	-0.183882	0.140817	0.175738
PSRC1	0.00920019	-0.439457	0.010162	-0.481812	0.0432344	0.255857
PSTK	0.0128718	-0.257067	0.0207392	-0.285164	0.847735	0.0135087
PTPRM	0.0423871	0.430087	0.0385113	0.556028	0.0699371	-0.351972
PTTG1	0.00329644	-1.13674	0.0242806	-2.24207	0.0119653	0.238334
PTTG3P	0.00267101	-1.26136	8.18526e-05	-2.41293	0.0321372	0.174668
RAB4A	0.00951326	0.343013	0.0387923	0.382698	0.0865617	-0.122562
RACGAP1	0.0116465	-0.374417	0.00175595	-0.717203	0.137861	0.242111
RAD21	0.0339134	-0.471991	0.00242916	-0.707083	0.0546912	0.232539
RAD51AP1	0.00391839	-0.757502	0.00130536	-1.31634	0.142601	0.324888
RAD54L	0.00600344	-0.790572	0.00619446	-1.00407	0.919198	0.0155638
RAG1AP1	0.00607948	0.209329	0.00594679	0.272849	0.519078	-0.089977
RALY	0.0261343	-0.310189	0.00500875	-0.407007	0.347957	-0.196491
RANBP1	0.00598262	-0.503184	0.000495326	-0.836063	0.824143	0.0155859
RANGAP1	0.0439209	-0.316082	0.0421926	-0.419675	0.279743	0.144789
RBCK1	0.0206508	0.35679	0.000789822	0.310417	0.643931	0.0255551
RBL1	0.0103289	-0.279552	0.0123887	-0.385404	0.785902	-0.0193091
RBM14	0.039524	-0.403297	0.00840322	-0.63274	0.96258	0.00512572
RBM20	0.0363873	-0.0317757	0.0392983	0.0381248	0.78508	0.0102376
RBM25	0.0214499	-0.165993	0.0483561	-0.340411	0.927685	-0.0089883
RBMX	0.0126093	-0.420684	0.000472071	-0.490151	0.177954	0.0952085
RDH5	0.0278981	0.320618	0.0474203	0.282349	0.141204	0.159117
REEP1	0.0250424	-0.27972	0.0281148	-0.339811	0.854425	-0.0353673
RER1	0.0212744	0.2637	0.0121175	0.356585	0.0894304	-0.105354
REV1	0.0177421	-0.184658	0.0442164	-0.151922	0.210928	-0.132778
RFC3	0.0315291	-0.582093	0.00175555	-0.770131	0.0530527	0.17316
RFC4	0.00381657	-0.590652	0.0031499	-1.20108	0.118282	0.179416
RFC5	0.00295966	-0.306128	0.0096407	-0.471587	0.045544	0.208774
RG9MTD1	0.00241664	-0.168641	0.00156578	-0.236789	0.198852	-0.0669939
RGMB	0.0020153	-0.518341	0.00400401	-0.425392	0.216994	-0.0952915
RHBDF2	0.0339519	0.241027	0.000256662	0.405086	0.0154968	0.0613755
RHOD	0.00657126	1.05026	0.0180659	0.936202	0.22392	0.305615
RIMS2	0.00914961	-0.144391	0.00158127	-0.322982	0.169086	-0.107963
RMI1	0.0371325	-0.502689	0.025036	-0.776051	0.228396	0.261181
RNASEH2A	0.0042285	-0.452634	0.000434419	-0.901603	0.423093	0.0754516
RNASEL	0.0384687	0.102026	0.00222109	0.186798	0.0639084	0.100754
RNF11	0.0303654	0.191802	0.0329936	0.202623	0.0311542	0.198711
RNF138	0.0444157	-0.121557	0.0224431	-0.302139	0.163436	0.383881
RNF8	0.00973014	-0.143993	0.0306607	-0.100607	0.828496	-0.0153635
RNY4	0.0242127	-0.133791	0.0035512	-0.245599	0.163563	-0.069545
RPF1	0.0244919	-0.500965	0.0348018	-0.422129	0.836643	0.0227034
RPL22L1	0.0294703	0.26872	0.00667044	0.24407	0.421775	0.074668
RPL26L1	0.0378104	-0.150587	0.00848848	-0.42665	0.378938	-0.0384655
RPL36A	0.0226419	-0.315884	0.011309	-0.33063	0.0678488	-0.0872413
RPL7L1	0.0193074	-0.319194	0.00353268	-0.182122	0.150068	-0.207832
RPS23	0.0222379	0.681204	0.0057012	0.698562	0.954957	-0.00690286
RPS3A	0.0424854	-0.175101	0.00376583	-0.31425	0.0448217	-0.256168
RPUSD1	0.0488768	-0.26443	0.0476681	-0.341813	0.761459	-0.0216807
RRAS	0.00501686	0.51462	0.016907	0.904276	0.228949	-0.416212
RRM1	0.00156863	-0.707282	0.000719435	-1.31522	0.0941636	0.176346
RRM2	0.0253465	-0.690042	0.0131993	-1.00139	0.706991	-0.0623343
S100A11	0.0276141	0.503096	0.0127957	0.474969	0.429434	0.206498
S100A4	0.0357789	0.319305	0.0220427	0.460012	0.672911	0.0845031
S1PR5	0.0417347	-0.198332	0.0490575	-0.182109	0.830831	-0.0141519
SAC3D1	0.0239758	-0.325216	0.00552635	-0.609124	0.188822	-0.270357
SAMD9L	0.0147608	0.444674	0.0100427	0.607031	0.874317	-0.0262806
SAP30	0.00331152	-0.800172	0.00235341	-1.14426	0.224589	0.156297
SAP30L	0.00422728	-0.389527	0.00755794	-0.420943	0.371517	-0.138101
SC4MOL	0.00611821	-0.418459	0.030506	-0.172589	0.473956	0.0694492
SDCBP	0.0306863	-0.190082	0.0398193	-0.179982	0.425677	0.0805727
SDCCAG10	0.0248972	-0.349623	0.00567491	-0.458146	0.186398	-0.102256
SEC14L1	0.0078652	-0.343979	0.0423468	-0.418447	0.173702	-0.0803498
SEC31A	0.0460611	0.385607	0.0365021	0.501658	0.0391534	-0.471334
SEPW1	0.0285952	0.381705	0.0453913	0.431544	0.102982	-0.130893
SERF2	0.044062	0.4061	0.0306498	0.296669	0.0543257	-0.247832
SERINC2	0.00707192	0.720271	0.0392631	0.479954	0.563303	-0.12475
SERPINF2	0.0334203	0.327155	0.00835637	0.236846	0.166539	0.125657
SEZ6L2	0.0391883	0.205473	0.0110724	0.372771	0.877292	-0.0141731
SF3B5	0.041078	-0.217166	0.0170767	-0.394667	0.268668	-0.138143
SFRS4	0.0166462	-0.244048	0.0085877	-0.423288	0.80784	0.02182
SFRS9	0.044697	-0.153797	0.0163559	-0.398826	0.110575	0.368772
SFXN1	0.0161131	-0.441768	0.0486676	-0.282299	0.510391	-0.173199
SFXN3	0.0239582	0.290329	0.0192739	0.33723	0.747131	0.0267395
SGCE	0.0468476	0.432819	0.0266419	0.714654	0.124666	-0.379992
SGOL1	0.0148978	-0.412103	0.0240947	-0.628891	0.111151	0.196021
SGOL2	0.00349031	-0.295824	0.00457187	-0.473418	0.7196	0.0377399
SIDT2	0.0324887	0.271445	0.0124514	0.528296	0.0293764	-0.28274
SIX2	0.00232186	-0.135488	0.00123961	-0.14861	0.517403	0.0610485
SIX5	0.0342493	0.347677	0.0403897	0.312586	0.569873	-0.159388
SLAIN1	0.0344266	-0.403318	0.00387413	-0.339481	0.8244	0.0366063
SLC12A9	0.0344997	0.61603	0.022336	0.698765	0.587768	-0.154453
SLC22A4	0.0469722	0.285809	0.0191601	0.485867	0.0124985	-0.270946
SLC25A5	0.0142254	-0.161232	0.0014062	-0.404577	0.17069	-0.334479
SLC35B2	0.034359	0.158628	0.00349904	0.317366	0.403158	0.085222
SLC35C1	0.0051791	0.511219	0.0232349	0.47672	0.275641	-0.128246
SLC39A8	0.00449151	-0.298164	0.0393756	-0.397426	0.231337	0.0887846
SLC43A3	0.0294769	-0.322682	0.033087	-0.401254	0.0802988	0.326958
SLC4A7	0.0360371	-0.34705	0.0121253	-0.397197	0.951144	0.00501295
SLC5A3	0.0290625	-0.198972	0.0386348	-0.188675	0.242303	-0.0737938
SMAD5	0.0264325	-0.101459	0.0130452	-0.154479	0.0457717	-0.0823697
SMAD6	0.0185845	0.795933	0.00911324	0.641954	0.125271	-0.291154
SMC4	0.0232352	-0.322284	0.00919598	-0.557828	0.37861	-0.085353
SMS	0.0162763	-0.566635	0.0323556	-0.631827	0.499002	-0.183503
SNCAIP	0.0238933	-0.832132	0.0223971	-0.783578	0.995887	-0.00210878
SNORA62	0.0139509	-0.346663	0.0280024	-0.336649	0.469314	-0.0903243
SNORA76	0.00372265	-0.318609	0.0045691	-0.405238	0.710355	0.0432089
SNORD4A	0.0170783	-0.294051	0.0406826	-0.155765	0.776953	-0.0343884
SNORD96B	0.0205635	-0.117498	0.0066995	-0.168205	0.00977463	0.176894
SNRPF	0.0402183	-0.305811	0.0140567	-0.713355	0.104023	0.505297
SNX1	0.0472335	0.175302	0.0338385	0.245348	0.18117	-0.0990058
SNX26	0.00995402	-0.457712	0.00125	-0.605229	0.930765	0.0106261
SPATA2	0.0017032	0.194434	0.00826443	0.150262	0.0349823	0.172431
SPATA20	0.00742428	0.623439	0.00855996	0.636274	0.469741	-0.100381
SPATA5L1	0.00146419	-0.153408	0.00843481	-0.171437	0.428566	-0.0770768
SPC24	0.0148478	-0.517585	0.00125542	-1.2778	0.962263	-0.00648623
SPC25	0.000335004	-0.341356	0.000319295	-0.464974	0.156579	-0.0522207
SPDYE1	0.0411517	0.0891584	0.00852555	0.106108	0.256613	0.0300936
SPIN4	0.0247914	-0.323899	0.00674848	-0.82194	0.271661	-0.208986
SPRYD3	0.00595014	0.39206	0.0309728	0.624338	0.953099	-0.00782403
SRD5A1	0.017755	0.313987	0.0356928	0.424298	0.0252184	-0.36104
SSH2	0.0416719	0.149091	0.0265456	0.187941	0.0333384	0.434189
SSRP1	0.049541	-0.257658	0.0171887	-0.452083	0.0762331	0.184017
SSX3	0.00656285	0.106351	0.00898746	0.105092	0.0262461	0.0779735
ST14	0.0308656	0.245382	0.0172655	0.175462	0.0286528	0.223008
ST6GALNAC6	0.0356806	0.25984	0.0160765	0.454282	0.462047	-0.162658
STAMBPL1	0.0315658	-0.624276	0.00973655	-0.624046	0.379221	0.121242
STARD10	0.049721	0.362434	0.0258592	0.379705	0.113861	0.245967
STIL	0.0334359	-0.527459	0.0133302	-0.674811	0.0845012	0.336966
STK4	0.0347335	-0.184212	0.0267529	-0.219758	0.339554	0.22911
STRA13	0.035433	-0.422604	0.00715141	-0.409257	0.0929456	-0.151649
STX12	0.0234147	0.170147	0.0127254	0.234139	0.167137	-0.0476385
SUMF1	0.0212779	0.740065	0.0212274	1.00068	0.182832	-0.299471
SUOX	0.033254	0.32521	0.0222735	0.404957	0.322502	-0.116227
SURF4	0.0422471	0.244865	0.0388829	0.271359	0.983201	-0.00187665
SUV39H1	0.0118051	-0.378831	0.00301468	-0.751275	0.340801	-0.338269
SYT12	0.000164704	0.325764	0.000748398	0.289457	0.0218005	-0.0886626
SYT9	0.0363022	0.0481003	0.0434143	-0.0547257	0.00679216	0.0646003
TACC3	0.0346001	-0.88068	0.000182327	-1.39495	0.35427	0.0805556
TADA2A	0.0356825	-0.153014	0.0241356	-0.125815	0.999774	-1.9544e-05
TBC1D17	0.0244133	0.229089	0.00295634	0.308681	0.206829	0.0820557
TBCA	0.0102191	-0.145297	0.00234258	-0.245914	0.365899	0.0970462
TBX21	0.0375888	0.196867	0.0106859	0.191714	0.109004	0.0904646
TESSP1	0.0292102	0.056817	0.0158783	-0.0687248	0.967238	-0.00266438
TEX10	0.0484741	-0.38767	0.0454483	-0.457674	0.218827	0.309556
TFAM	0.00326011	-0.702251	0.00243737	-1.01143	0.493219	0.122058
THAP11	0.00617063	-0.223836	0.00535283	-0.271541	0.512882	0.0322156
THBS3	0.0377862	0.474707	0.00538743	0.569218	0.781528	-0.0320618
THOC4	0.0150175	-0.480696	0.00139323	-0.654297	0.100222	0.111994
TIGD5	0.0244912	-0.303658	0.038057	-0.296101	0.343155	0.117145
TIMELESS	0.0124405	-0.442299	0.000201182	-0.983926	0.148428	0.380473
TM9SF1	0.00469338	0.38513	0.0393626	0.305059	0.462417	0.0586842
TM9SF4	0.0229908	0.208092	0.0270214	0.301846	0.680719	-0.0362704
TMEFF2	0.0460526	-0.0559647	0.0327141	-0.0581558	0.244865	-0.0218557
TMEM118	0.0225931	-0.362668	0.0488634	-0.491339	0.0471492	0.270871
TMEM150A	0.012483	0.775258	0.00901768	0.731776	0.0962683	-0.198983
TMEM170A	0.0263353	-0.226838	0.00209158	-0.309125	0.0125169	-0.138697
TMEM170B	0.0327068	-0.220697	0.0476271	-0.219003	0.0612089	-0.106778
TMEM184B	0.0459863	0.24416	0.0306095	0.316434	0.146156	0.132304
TMEM199	0.00369648	-0.181822	0.00308433	-0.311023	0.0332573	0.0823251
TMEM57	0.0381095	0.291338	0.0286701	0.221414	0.79143	-0.0229451
TMEM71	0.00613581	-0.915454	0.000244711	-1.01078	0.0912629	1.24711
TMEM87A	0.00593455	0.269788	0.00577554	0.365545	0.748066	0.0170391
TMPO	0.0432703	-0.152875	0.000918584	-0.241767	0.0318673	0.0607821
TMPRSS2	0.00320515	0.875216	0.0108461	0.540122	0.434943	0.378477
TNFSF8	0.0185058	0.127254	0.0305877	0.090836	0.0622749	0.0534195
TOE1	0.0100933	-0.217646	0.0455713	-0.200381	0.186538	0.0974699
TOMM40	0.0436034	-0.371852	0.00804608	-0.696327	0.319533	0.124458
TOP1P2	0.0100716	-0.352075	0.00479857	-0.319107	0.103494	0.0769275
TOP2A	0.00137929	-0.997833	0.0151613	-2.67516	0.639842	0.0685737
TPRG1L	0.00206795	0.541952	0.0118759	0.509671	0.100837	-0.204761
TPT1	0.0163268	0.381283	0.0125051	0.461054	0.821007	0.0340016
TPX2	0.000634755	-0.657971	0.0432724	-1.31523	0.00703936	0.368504
TRAP1	0.00174885	-0.299643	0.00883415	-0.253492	0.516686	0.120062
TRIAP1	0.034028	0.0633402	0.0261255	-0.205182	0.0902021	0.198787
TRIP13	0.00418952	-0.65631	0.0299631	-1.05944	0.269681	-0.132046
TRNT1	0.015325	-0.0735152	0.010598	-0.0441507	0.818053	0.00552986
TROAP	0.00891329	-0.68751	0.000856428	-1.48555	0.0432124	0.537138
TRPC3	0.00862008	-0.12381	0.00136537	-0.156134	0.963831	0.00106215
TRPM4	0.00942533	0.599457	0.0304995	0.834644	0.215176	-0.213611
TSPO	0.00016915	0.275946	0.0212107	0.286566	0.213691	-0.230744
TSTA3	0.0117337	0.740194	0.0291573	0.529638	0.855863	-0.0172646
TTC3	0.00584262	0.362716	0.0126865	0.360733	0.481103	-0.0861697
TTC32	0.0142214	-0.435057	0.0483244	-0.415305	0.00839509	-0.421811
TTK	0.00611879	-0.801148	0.0397582	-1.35414	0.0570784	0.226414
TUBA4A	0.0126744	0.984571	0.0437908	0.54238	0.503286	-0.1502
TUBB2A	0.0279052	0.619702	0.0363901	0.715922	0.352638	-0.193536
TXNDC15	0.0223289	0.23962	0.0344223	0.48551	0.00788914	-0.29384
TYMP	0.0471562	0.319056	0.0241863	0.213247	0.704528	-0.0208325
TYMS	0.0215111	-1.07372	0.0102968	-2.8982	0.5575	0.0273353
UBAP1	0.0329047	0.1737	0.015412	0.193373	0.859152	-0.016257
UBE2C	0.00128556	-0.64742	0.00263945	-1.05361	0.0330728	0.30323
UBR7	0.0267457	-0.204932	0.0126718	-0.339105	0.649322	-0.0302425
UCN2	0.0452186	0.162338	0.0102913	0.138696	0.212725	0.332928
UGT3A1	0.0348923	0.0510437	0.00357411	-0.0358709	0.464727	0.0485957
UHRF1	0.00634273	-0.768111	1.96968e-05	-1.34654	0.0395626	0.277693
UPLP	0.00640115	0.360345	0.0369131	0.248648	0.38201	-0.166904
USP1	0.048562	-0.298145	0.00224584	-0.42631	0.0605854	-0.116513
USP13	0.0245853	-0.410872	0.0234374	-0.405705	0.241619	0.178143
USP48	0.01351	-0.104384	0.00968316	-0.0889664	0.0127707	-0.0902005
UST	0.0203733	0.287353	0.00213631	0.523571	0.107124	0.263227
UTP3	0.0275557	-0.166921	0.0174696	-0.134036	0.377994	-0.0260315
VAC14	0.0252585	-0.084594	0.00847167	-0.125636	0.623578	-0.0358555
VBP1	0.00535993	-0.415969	0.00166471	-0.64954	0.238687	-0.0839466
VPS25	0.045644	-0.287821	0.0289467	-0.251568	0.135592	-0.13883
VRK1	0.0035783	-0.581512	0.00406458	-0.679925	0.587331	-0.0508273
VWA1	0.0124873	0.374633	0.0111178	0.473414	0.334185	-0.134481
WBP5	0.0392693	-0.255233	0.038782	-0.319731	0.11713	-0.59187
WDR22	0.0495411	0.284098	0.0018825	0.299616	0.00125622	-0.245051
WDR51A	0.0027646	-0.556976	0.00224825	-0.701201	0.792418	-0.0166053
WDR54	0.00309253	-1.09146	0.0197821	-0.319199	0.19006	-0.21181
WDR62	0.014496	-0.352346	0.00245595	-0.608516	0.470627	0.0425479
WDR67	0.018212	-0.446221	0.0178536	-0.695527	0.174609	0.197582
WDR68	0.0485589	-0.351823	0.00379693	-0.675821	0.377959	-0.104736
WDR76	0.00662856	-0.183256	0.00577674	-0.223024	0.450708	0.022948
WT1	0.0483141	-0.153804	0.0397087	-0.168032	0.873482	0.0137846
XPO1	0.0201652	-0.538187	0.0005045	-0.456772	0.296223	-0.160482
YIPF1	0.0227828	0.118614	0.0476009	0.160993	0.7986	-0.0109071
YY2	0.00070073	-0.0830055	0.0289632	-0.0782392	0.000504516	-0.0673302
ZBTB20	0.0451851	0.821173	0.0181003	0.654636	0.304391	-0.159368
ZBTB34	0.0109653	0.153302	0.0430206	0.116056	0.612959	0.0296249
ZBTB44	0.00437549	-0.27783	0.00158306	-0.204761	0.148016	-0.069541
ZEB1	0.0231392	-0.124557	0.0217378	-0.118553	0.637641	0.0434674
ZFAND3	0.00556116	0.262883	0.00320117	0.445411	0.472092	-0.0434871
ZFHX3	0.0468602	0.404693	0.00604977	0.450752	0.000101	-0.91407
ZFP2	0.0351741	0.0608379	0.03407	0.0530382	0.315023	0.0200851
ZHX3	0.0497112	0.30699	0.00590836	0.461501	0.519267	0.103831
ZIC2	0.0176531	-0.634553	0.0152443	-0.707872	0.501179	0.0990222
ZNF2	0.0380701	0.10832	0.00697346	0.127133	0.755088	0.0103229
ZNF22	0.00537575	-0.469511	0.00153043	-0.805863	0.909127	0.00772293
ZNF259	0.0388061	-0.299103	0.0121921	-0.475044	0.985692	0.0018461
ZNF264	0.0494745	0.279974	0.000627958	0.288933	0.259355	-0.0302749
ZNF319	0.0242252	0.308676	0.0149387	0.511197	0.147216	-0.226659
ZNF323	0.0465766	0.147823	0.0365018	0.176847	0.160679	-0.112456
ZNF367	0.0193886	-0.216939	0.00386881	-0.29332	0.877734	0.00735256
ZNF395	0.00840229	-0.484841	0.0412341	-0.271171	0.220252	0.0419901
ZNF410	0.0113593	-0.194574	0.0151001	-0.196699	0.751062	-0.0571236
ZNF426	0.0352974	0.119608	0.0137961	-0.0878438	0.0291748	-0.0609761
ZNF438	0.00928211	-0.387959	0.0320783	-0.323231	0.288771	-0.10818
ZNF488	0.0249261	-0.32874	0.0209788	-0.215721	0.161148	-0.261617
ZNF490	0.0461864	0.0798262	0.0227283	0.100301	0.396217	0.0431299
ZNF606	0.000547376	0.247077	0.00691511	0.161325	0.634164	0.0144826
ZNF608	0.0305446	0.276179	0.0350206	0.333355	0.867845	-0.0186406
ZNF643	0.0401204	-0.108978	0.0226187	-0.146415	0.0865394	0.173002
ZNF84	0.0118974	0.332	0.0248707	0.479269	0.682737	-0.0203109
ZUFSP	0.00301101	-0.185512	0.00808801	-0.167229	0.13649	-0.0548043
ZWINT	0.00148365	-0.418632	0.00187606	-0.536833	0.0271863	0.144361
